# Supplementary material for: Physicochemical mechanisms of bacterial response in the photodynamic potentiation of antibiotic effects
Source: Sci Rep. 2022 Dec 7;12:21146. doi: 10.1038/s41598-022-25546-y (PMC9729225; doi:10.1038/s41598-022-25546-y)
Supplement: Supplementary file 1 — Supplementary Information 1. [file 41598_2022_25546_MOESM1_ESM.xlsx]

## Sheet: Plan1
wavenumber (cm-1)	Cont	Amo	Ery	Gen	PDI	switch.AMO	switch.ERY	switch.GEN	PDI/AMO	PDI/ERY	PDI/GEN
3500.25	0.10664	0.1072	0.09837	0.08726	0.09518	0.1131	0.12749	0.11076	0.09262	0.0994	0.09587
3498.39	0.10816	0.1088	0.09967	0.08844	0.09621	0.11499	0.12961	0.1125	0.0943	0.10091	0.09728
3496.52	0.10944	0.11004	0.10115	0.08962	0.09732	0.11624	0.13087	0.11401	0.09557	0.10226	0.09842
3494.66	0.11027	0.11135	0.10247	0.09106	0.09848	0.11796	0.13214	0.11519	0.09683	0.10347	0.09984
3492.8	0.11113	0.11328	0.10327	0.09208	0.09989	0.11962	0.13393	0.11627	0.09825	0.10475	0.10111
3490.93	0.11294	0.11472	0.10412	0.09315	0.10155	0.12101	0.13536	0.11761	0.09948	0.10608	0.10229
3489.07	0.11392	0.11582	0.10544	0.09452	0.10235	0.12236	0.13636	0.11907	0.10067	0.10724	0.10321
3487.21	0.11426	0.11691	0.10703	0.09583	0.10324	0.12365	0.13774	0.12032	0.10167	0.10857	0.10423
3485.35	0.11648	0.1185	0.10842	0.09688	0.10476	0.12502	0.13938	0.12146	0.10297	0.11028	0.106
3483.48	0.11899	0.1199	0.10936	0.09769	0.10584	0.12619	0.14073	0.12229	0.10425	0.1115	0.10735
3481.62	0.11955	0.12098	0.11055	0.09867	0.10715	0.12754	0.14217	0.12369	0.10538	0.11219	0.10812
3479.76	0.12045	0.12199	0.11211	0.09977	0.10829	0.12905	0.14341	0.12539	0.10677	0.11346	0.10893
3477.9	0.12241	0.12334	0.11326	0.10105	0.10957	0.13026	0.14442	0.12657	0.10808	0.11497	0.11008
3476.03	0.12273	0.12475	0.114	0.10239	0.11082	0.1315	0.1461	0.12782	0.10892	0.11603	0.11139
3474.17	0.12298	0.12571	0.11501	0.10318	0.1113	0.13256	0.14766	0.1288	0.10969	0.11729	0.11231
3472.31	0.12569	0.12719	0.11624	0.10384	0.11199	0.13341	0.14845	0.12992	0.11077	0.11816	0.11317
3470.45	0.1269	0.12863	0.11757	0.1047	0.11338	0.13463	0.15012	0.13123	0.11174	0.1193	0.1142
3468.58	0.1273	0.12984	0.11904	0.10584	0.11472	0.13651	0.15218	0.13268	0.11321	0.12077	0.11543
3466.72	0.12905	0.13139	0.12047	0.10745	0.11597	0.13841	0.15371	0.13447	0.11469	0.12203	0.1168
3464.86	0.12997	0.13271	0.12148	0.10829	0.11701	0.13966	0.15502	0.1352	0.11587	0.12333	0.11767
3463	0.13024	0.13367	0.12241	0.10899	0.1183	0.14064	0.15628	0.13615	0.11695	0.12421	0.11864
3461.13	0.13115	0.1352	0.12348	0.11057	0.11947	0.14191	0.15757	0.13792	0.11786	0.12553	0.1197
3459.27	0.13347	0.13629	0.12448	0.11192	0.12009	0.14324	0.15872	0.1389	0.11897	0.12679	0.12085
3457.41	0.13483	0.13714	0.12546	0.11255	0.12093	0.14436	0.16003	0.13979	0.11993	0.12768	0.12188
3455.54	0.13546	0.13848	0.12662	0.11315	0.12209	0.14517	0.16156	0.14078	0.12087	0.1287	0.12251
3453.68	0.13657	0.13977	0.12731	0.11421	0.12284	0.14631	0.16269	0.14202	0.12179	0.12975	0.12359
3451.82	0.13706	0.14097	0.12818	0.11535	0.12407	0.14767	0.16382	0.14359	0.1228	0.13109	0.12519
3449.96	0.13767	0.14259	0.12969	0.11654	0.12638	0.14905	0.16545	0.14469	0.12447	0.13301	0.1269
3448.09	0.13933	0.14349	0.13077	0.11761	0.12717	0.15	0.16647	0.1454	0.12571	0.13372	0.12715
3446.23	0.14106	0.14436	0.13163	0.11831	0.12771	0.15108	0.16742	0.14643	0.12628	0.13406	0.12732
3444.37	0.14227	0.14584	0.13241	0.11908	0.12872	0.15207	0.16838	0.14768	0.12709	0.13528	0.1283
3442.51	0.14311	0.14612	0.13339	0.11995	0.1293	0.15266	0.16919	0.14861	0.12768	0.1361	0.12927
3440.64	0.144	0.14699	0.1342	0.12087	0.12983	0.15385	0.17035	0.14953	0.12842	0.1369	0.13016
3438.78	0.14444	0.14857	0.13516	0.12182	0.13067	0.15506	0.1716	0.15054	0.12946	0.13782	0.13113
3436.92	0.14512	0.14964	0.13643	0.12289	0.13206	0.15623	0.17303	0.15187	0.13047	0.13897	0.13242
3435.06	0.14669	0.15082	0.13761	0.12401	0.13302	0.15774	0.17455	0.15313	0.13177	0.1404	0.13366
3433.19	0.14759	0.15208	0.13898	0.12515	0.13395	0.15926	0.17593	0.15405	0.13331	0.14158	0.13463
3431.33	0.14846	0.15344	0.14017	0.12626	0.13536	0.16056	0.17734	0.15522	0.1347	0.1427	0.13562
3429.47	0.1499	0.15465	0.1412	0.12729	0.13631	0.16188	0.17867	0.15653	0.1358	0.14405	0.13672
3427.61	0.15092	0.15564	0.14254	0.12857	0.1374	0.16294	0.17977	0.15772	0.13671	0.14538	0.13756
3425.74	0.15199	0.15685	0.14355	0.1299	0.13837	0.16402	0.18122	0.15908	0.13777	0.14669	0.13848
3423.88	0.15397	0.15807	0.14423	0.13077	0.13939	0.16518	0.18264	0.16045	0.13902	0.14756	0.13968
3422.02	0.15479	0.15921	0.1449	0.13149	0.14062	0.16598	0.18329	0.16113	0.14001	0.14825	0.14045
3420.15	0.15562	0.16002	0.1459	0.1321	0.14154	0.16687	0.18395	0.16195	0.14071	0.14919	0.14121
3418.29	0.15688	0.16128	0.14719	0.1331	0.14242	0.16787	0.18491	0.1632	0.14152	0.15028	0.14212
3416.43	0.15804	0.16251	0.14841	0.13447	0.14278	0.16892	0.18597	0.16402	0.14264	0.15145	0.14293
3414.57	0.15855	0.16339	0.1497	0.13563	0.14339	0.16997	0.1871	0.16515	0.14381	0.15254	0.14407
3412.7	0.15853	0.16451	0.15064	0.13685	0.14439	0.17112	0.18798	0.16642	0.1449	0.15379	0.14514
3410.84	0.15931	0.16565	0.1516	0.13795	0.14504	0.17239	0.18945	0.16746	0.14617	0.15487	0.14607
3408.98	0.16061	0.16644	0.1528	0.13895	0.14589	0.17336	0.19093	0.16858	0.14722	0.15605	0.14703
3407.12	0.16198	0.16718	0.15345	0.13983	0.14704	0.17434	0.19187	0.16945	0.14817	0.15721	0.14769
3405.25	0.16331	0.16801	0.15414	0.14061	0.14778	0.17526	0.19259	0.17029	0.1492	0.15799	0.14851
3403.39	0.16414	0.16921	0.1552	0.1417	0.14858	0.17615	0.19328	0.17125	0.15004	0.15865	0.14978
3401.53	0.16484	0.17091	0.15652	0.14286	0.14995	0.17735	0.1946	0.17247	0.15116	0.15975	0.15087
3399.67	0.16655	0.17231	0.15784	0.14382	0.15124	0.17844	0.19583	0.17363	0.15243	0.16124	0.15168
3397.8	0.16867	0.17311	0.15875	0.14486	0.1519	0.17917	0.19672	0.1744	0.15333	0.16201	0.15249
3395.94	0.16999	0.1739	0.15971	0.14605	0.1525	0.18019	0.19775	0.17552	0.15439	0.16295	0.15358
3394.08	0.16958	0.1746	0.16064	0.14685	0.15316	0.18143	0.19864	0.17641	0.15545	0.16419	0.15433
3392.22	0.1697	0.17532	0.16144	0.14771	0.15375	0.18272	0.19971	0.17719	0.15642	0.16501	0.15494
3390.35	0.17063	0.17661	0.16238	0.14877	0.15459	0.18352	0.20077	0.1782	0.15736	0.16579	0.15577
3388.49	0.17152	0.17768	0.16323	0.14982	0.15578	0.18409	0.20156	0.1793	0.15814	0.16686	0.15662
3386.63	0.1733	0.17839	0.1641	0.15107	0.15649	0.18496	0.20241	0.18017	0.15935	0.16769	0.15775
3384.76	0.17451	0.17928	0.16493	0.15196	0.15675	0.18595	0.20306	0.18097	0.16044	0.1685	0.15855
3382.9	0.17504	0.1802	0.16594	0.15262	0.15742	0.18699	0.20396	0.18211	0.16119	0.16949	0.15933
3381.04	0.17627	0.18105	0.16731	0.15389	0.1581	0.1878	0.20501	0.1831	0.16205	0.17038	0.1602
3379.18	0.177	0.18206	0.16837	0.15524	0.15869	0.18886	0.20584	0.18385	0.1631	0.17143	0.16115
3377.31	0.17725	0.18319	0.16925	0.15629	0.15943	0.18971	0.20682	0.1847	0.16417	0.17262	0.16231
3375.45	0.17856	0.1842	0.17025	0.15713	0.16051	0.19058	0.20777	0.18577	0.1651	0.17378	0.16313
3373.59	0.18043	0.18519	0.17152	0.15829	0.1618	0.1918	0.20877	0.18687	0.16641	0.17481	0.1639
3371.73	0.18119	0.18635	0.17255	0.15982	0.16281	0.19266	0.20964	0.18811	0.16799	0.17585	0.16487
3369.86	0.18217	0.18782	0.17355	0.161	0.16379	0.19352	0.21027	0.1892	0.16904	0.17709	0.16597
3368	0.18386	0.18905	0.17463	0.16194	0.16426	0.1947	0.21135	0.19016	0.16986	0.17839	0.16693
3366.14	0.18431	0.1896	0.17562	0.16296	0.1647	0.19571	0.21245	0.19129	0.17107	0.1793	0.16785
3364.28	0.1856	0.19045	0.1769	0.16417	0.16575	0.19665	0.21349	0.1924	0.17234	0.17998	0.16868
3362.41	0.18728	0.19146	0.17788	0.16548	0.16629	0.19767	0.2144	0.19356	0.17348	0.18083	0.16946
3360.55	0.18789	0.19233	0.17895	0.16682	0.1669	0.19871	0.21524	0.19473	0.17458	0.18214	0.17059
3358.69	0.18886	0.19351	0.18029	0.16828	0.16802	0.19999	0.2162	0.19575	0.17588	0.18372	0.17171
3356.83	0.18999	0.19457	0.18129	0.16961	0.16893	0.20097	0.21708	0.19674	0.17732	0.18492	0.17291
3354.96	0.19163	0.19568	0.18253	0.17079	0.16965	0.20194	0.21804	0.19773	0.17881	0.1861	0.1742
3353.1	0.19333	0.19681	0.18395	0.17211	0.17033	0.20307	0.21911	0.19899	0.18027	0.1874	0.17522
3351.24	0.19391	0.19778	0.18519	0.17356	0.1715	0.2042	0.22033	0.20042	0.18139	0.18845	0.17614
3349.37	0.19504	0.19892	0.18645	0.17491	0.17264	0.20578	0.2215	0.20172	0.1827	0.18993	0.17722
3347.51	0.197	0.20042	0.18787	0.17641	0.17351	0.20701	0.22244	0.20307	0.1844	0.19132	0.1787
3345.65	0.19825	0.20176	0.18935	0.17812	0.17429	0.20796	0.22349	0.20447	0.18577	0.19239	0.1799
3343.79	0.19953	0.2028	0.19086	0.17955	0.17512	0.20931	0.22477	0.20572	0.18718	0.19424	0.18097
3341.92	0.20111	0.20432	0.19221	0.18099	0.17645	0.21049	0.22596	0.20714	0.18891	0.1957	0.18228
3340.06	0.20274	0.20591	0.1936	0.18268	0.17779	0.2118	0.22738	0.20853	0.19048	0.19668	0.18355
3338.2	0.20462	0.20718	0.19513	0.18427	0.17853	0.2131	0.22871	0.20969	0.19171	0.19792	0.18477
3336.34	0.20571	0.2083	0.19644	0.18578	0.17941	0.21445	0.22965	0.21098	0.19306	0.19925	0.186
3334.47	0.20682	0.20951	0.19778	0.18771	0.18067	0.21586	0.23065	0.21253	0.19475	0.20106	0.18742
3332.61	0.2086	0.21116	0.19932	0.18961	0.18173	0.2173	0.23179	0.2143	0.19663	0.203	0.18903
3330.75	0.21082	0.2129	0.20123	0.19135	0.18307	0.21903	0.23349	0.21612	0.19881	0.20464	0.19042
3328.89	0.21283	0.21439	0.20318	0.19349	0.18465	0.22072	0.23533	0.21785	0.20087	0.2062	0.19175
3327.02	0.2144	0.21581	0.20487	0.19529	0.1857	0.2221	0.23671	0.21936	0.20259	0.20775	0.19323
3325.16	0.21593	0.21736	0.20655	0.19687	0.18666	0.22351	0.23826	0.22111	0.20441	0.20939	0.19484
3323.3	0.2174	0.21905	0.20825	0.19896	0.18808	0.22536	0.23962	0.22298	0.20643	0.21141	0.19649
3321.44	0.21954	0.22103	0.21018	0.20105	0.1895	0.22739	0.24097	0.22468	0.20847	0.21333	0.19808
3319.57	0.22206	0.22287	0.21225	0.20298	0.19089	0.2293	0.24283	0.22655	0.21044	0.2151	0.20005
3317.71	0.22396	0.22466	0.21436	0.20527	0.19256	0.23111	0.24485	0.22876	0.21245	0.21721	0.20202
3315.85	0.22582	0.22663	0.21639	0.20789	0.19439	0.23321	0.24674	0.23084	0.21487	0.2193	0.20373
3313.98	0.2286	0.22849	0.21867	0.2103	0.19624	0.23552	0.24868	0.23314	0.21736	0.22161	0.2055
3312.12	0.23078	0.2307	0.22094	0.21267	0.19795	0.23769	0.25072	0.23547	0.21977	0.22393	0.20751
3310.26	0.23206	0.23272	0.22287	0.21488	0.19939	0.23943	0.25243	0.23738	0.22186	0.22553	0.20932
3308.4	0.23351	0.23391	0.22476	0.21664	0.20072	0.24101	0.25376	0.23915	0.2235	0.22693	0.2107
3306.53	0.23508	0.23514	0.22598	0.21788	0.20189	0.24281	0.2553	0.24078	0.22518	0.22845	0.21212
3304.67	0.23698	0.2368	0.22722	0.2194	0.20312	0.24426	0.2569	0.24242	0.22695	0.23009	0.21343
3302.81	0.23971	0.23864	0.22917	0.22163	0.20452	0.24581	0.25866	0.24411	0.22893	0.23204	0.21499
3300.95	0.24197	0.2407	0.23144	0.22392	0.20608	0.24778	0.26063	0.24605	0.23106	0.23426	0.21693
3299.08	0.24349	0.24247	0.23331	0.22574	0.20778	0.24964	0.26224	0.2478	0.23307	0.23619	0.21864
3297.22	0.2451	0.24386	0.23493	0.22732	0.20911	0.25142	0.26378	0.24951	0.23494	0.23774	0.22005
3295.36	0.24722	0.24548	0.23658	0.2291	0.20994	0.25292	0.2653	0.2513	0.23658	0.23923	0.22131
3293.5	0.24826	0.24665	0.23756	0.23025	0.21066	0.25404	0.26635	0.25252	0.23773	0.24017	0.22223
3291.63	0.24889	0.24729	0.23852	0.23127	0.21153	0.25523	0.26717	0.2536	0.23887	0.24117	0.22303
3289.77	0.25071	0.24807	0.23964	0.23255	0.21306	0.25651	0.26803	0.25459	0.2404	0.24233	0.22406
3287.91	0.25177	0.24916	0.24058	0.23363	0.21427	0.25754	0.26903	0.25574	0.24168	0.24328	0.225
3286.05	0.25217	0.25015	0.24152	0.23448	0.21468	0.25846	0.27014	0.25687	0.24253	0.24408	0.22563
3284.18	0.25326	0.25085	0.24232	0.2353	0.21533	0.25949	0.27092	0.25777	0.24334	0.24472	0.22618
3282.32	0.25402	0.25148	0.24283	0.23591	0.21611	0.26035	0.27142	0.25859	0.24392	0.24539	0.22689
3280.46	0.25456	0.25215	0.2433	0.23635	0.21655	0.26072	0.27187	0.25886	0.24427	0.24602	0.22765
3278.59	0.25521	0.25276	0.24363	0.237	0.21672	0.26109	0.27228	0.25921	0.24484	0.24629	0.22806
3276.73	0.25545	0.25267	0.2438	0.23699	0.21676	0.26122	0.27267	0.25915	0.24488	0.24616	0.22787
3274.87	0.2549	0.25211	0.24373	0.2365	0.21676	0.26084	0.27234	0.25871	0.24464	0.24572	0.22729
3273.01	0.25344	0.25145	0.24307	0.23567	0.21652	0.25988	0.2715	0.25827	0.244	0.24488	0.22636
3271.14	0.25324	0.25054	0.24203	0.23466	0.21557	0.25884	0.27054	0.25753	0.24264	0.24397	0.22543
3269.28	0.25309	0.24985	0.24125	0.23392	0.21469	0.25837	0.26962	0.25662	0.24168	0.24311	0.2249
3267.42	0.25165	0.24915	0.24045	0.23304	0.21409	0.25784	0.26899	0.25551	0.24092	0.24234	0.22411
3265.56	0.25071	0.24805	0.23938	0.23208	0.21348	0.2569	0.2681	0.2547	0.23997	0.24142	0.22326
3263.69	0.24963	0.2472	0.23836	0.23127	0.21283	0.25579	0.26691	0.25363	0.23899	0.24037	0.22259
3261.83	0.24835	0.24623	0.23726	0.23045	0.21226	0.2546	0.26585	0.25235	0.2379	0.23918	0.22148
3259.97	0.24709	0.2451	0.23624	0.2293	0.21148	0.25336	0.26488	0.25103	0.23663	0.23794	0.22028
3258.11	0.24598	0.24405	0.23502	0.22801	0.2103	0.25232	0.26372	0.24952	0.23516	0.23682	0.2191
3256.24	0.24518	0.24269	0.23368	0.22637	0.20916	0.251	0.26227	0.24785	0.23362	0.23521	0.2178
3254.38	0.24381	0.24114	0.23234	0.22467	0.20787	0.24941	0.26066	0.24627	0.23203	0.23376	0.2167
3252.52	0.24226	0.2398	0.23093	0.22325	0.20662	0.24807	0.25928	0.24491	0.23062	0.23269	0.21536
3250.66	0.24053	0.23872	0.22978	0.22203	0.20566	0.24677	0.25807	0.2436	0.22925	0.23135	0.21399
3248.79	0.23872	0.23736	0.22866	0.22078	0.20488	0.24547	0.25664	0.24223	0.22761	0.22984	0.21283
3246.93	0.2376	0.23577	0.22703	0.21922	0.20369	0.24391	0.25517	0.24071	0.22589	0.22823	0.21155
3245.07	0.23667	0.23445	0.22564	0.21792	0.20261	0.24227	0.25394	0.23903	0.22423	0.22676	0.21035
3243.2	0.23512	0.23358	0.2247	0.21673	0.20177	0.24109	0.25275	0.2374	0.22298	0.22556	0.20937
3241.34	0.23379	0.23259	0.22348	0.21564	0.20105	0.24003	0.25157	0.23608	0.2219	0.22452	0.20848
3239.48	0.23317	0.23161	0.22258	0.21456	0.20024	0.23897	0.25063	0.23491	0.22092	0.22361	0.20754
3237.62	0.23194	0.23072	0.22179	0.21355	0.19938	0.2378	0.24964	0.23403	0.21978	0.22271	0.20671
3235.75	0.23087	0.22939	0.22056	0.21247	0.19859	0.23633	0.24831	0.23287	0.21828	0.22164	0.20587
3233.89	0.23004	0.22818	0.21923	0.2112	0.19749	0.23508	0.24718	0.23138	0.21697	0.22032	0.20471
3232.03	0.22851	0.2272	0.21818	0.2102	0.1967	0.23414	0.24594	0.23024	0.21583	0.21922	0.20358
3230.17	0.22708	0.22607	0.21745	0.20944	0.19594	0.23302	0.24451	0.22913	0.21472	0.21833	0.20267
3228.3	0.22622	0.22518	0.21678	0.20873	0.19496	0.23201	0.24359	0.22821	0.21381	0.21753	0.20172
3226.44	0.22546	0.22456	0.21598	0.20788	0.19415	0.2311	0.24284	0.2274	0.21293	0.21664	0.20103
3224.58	0.22447	0.22392	0.21537	0.20729	0.1937	0.23024	0.2421	0.22632	0.21214	0.21586	0.20077
3222.72	0.224	0.22326	0.21484	0.20681	0.19305	0.22974	0.2413	0.22559	0.21177	0.21544	0.20037
3220.85	0.22335	0.22262	0.21404	0.20589	0.19207	0.2289	0.24023	0.2248	0.21118	0.21478	0.19951
3218.99	0.22249	0.22185	0.21327	0.20544	0.19159	0.22774	0.23945	0.22378	0.21018	0.21389	0.19884
3217.13	0.22197	0.22099	0.21257	0.20499	0.19141	0.22699	0.23875	0.22297	0.20967	0.21326	0.19851
3215.27	0.2212	0.21987	0.21183	0.20407	0.19054	0.22621	0.23771	0.22191	0.2088	0.21262	0.19776
3213.4	0.2206	0.21908	0.21123	0.20356	0.18965	0.22548	0.23682	0.22107	0.20784	0.21201	0.19712
3211.54	0.21987	0.2186	0.21076	0.20294	0.18893	0.22471	0.23592	0.22044	0.20729	0.21144	0.19656
3209.68	0.21903	0.21772	0.21018	0.20236	0.18821	0.22383	0.23492	0.21962	0.20634	0.2106	0.1959
3207.81	0.21827	0.21691	0.20946	0.20166	0.1875	0.2229	0.2339	0.21863	0.20554	0.20974	0.19515
3205.95	0.21709	0.21611	0.2086	0.20096	0.18669	0.22193	0.23285	0.21761	0.20493	0.20901	0.1944
3204.09	0.21644	0.2153	0.2077	0.20041	0.18603	0.22104	0.23188	0.21666	0.20393	0.20812	0.19375
3202.23	0.2165	0.21451	0.20697	0.19964	0.18579	0.22	0.23092	0.2156	0.20298	0.20747	0.19304
3200.36	0.2155	0.21366	0.20643	0.19901	0.1851	0.219	0.22982	0.21463	0.20259	0.20687	0.19231
3198.5	0.21396	0.21278	0.20553	0.19818	0.18381	0.21805	0.22865	0.21367	0.20195	0.20589	0.19149
3196.64	0.21277	0.21172	0.20455	0.1973	0.18296	0.2171	0.2276	0.21256	0.20081	0.20475	0.19068
3194.78	0.21164	0.21051	0.20394	0.19646	0.18209	0.21592	0.2266	0.21145	0.19978	0.20382	0.18989
3192.91	0.21071	0.20916	0.20311	0.19556	0.18115	0.21473	0.22546	0.21041	0.19881	0.2029	0.1891
3191.05	0.20959	0.20814	0.20196	0.19464	0.18019	0.21354	0.22413	0.20917	0.19759	0.20183	0.18816
3189.19	0.20843	0.20722	0.20111	0.1937	0.17925	0.2125	0.22284	0.20784	0.19647	0.20096	0.18719
3187.33	0.20747	0.206	0.20024	0.19278	0.17832	0.21138	0.22141	0.20684	0.19552	0.20007	0.1863
3185.46	0.20616	0.2049	0.19903	0.19167	0.17709	0.20985	0.22017	0.20568	0.19429	0.1989	0.1852
3183.6	0.20484	0.20386	0.19795	0.19074	0.17588	0.20826	0.21881	0.2042	0.19284	0.19756	0.18409
3181.74	0.20384	0.20268	0.19695	0.18973	0.17477	0.20693	0.21706	0.20285	0.19161	0.19659	0.18309
3179.88	0.20292	0.20133	0.19556	0.18848	0.17343	0.2057	0.21545	0.20135	0.1904	0.19533	0.1819
3178.01	0.20155	0.19999	0.19388	0.18717	0.1723	0.20415	0.21383	0.19965	0.18884	0.19371	0.18075
3176.15	0.19984	0.19854	0.19262	0.18567	0.17118	0.20268	0.21239	0.19818	0.18744	0.19239	0.17975
3174.29	0.19817	0.19693	0.1914	0.1844	0.16986	0.20134	0.21093	0.19691	0.18631	0.19094	0.17846
3172.42	0.19685	0.1954	0.18986	0.18341	0.16862	0.19988	0.20949	0.19555	0.18505	0.18964	0.17712
3170.56	0.19587	0.19393	0.18848	0.18226	0.1673	0.19834	0.20789	0.19402	0.1837	0.18846	0.17609
3168.7	0.19431	0.19243	0.18731	0.18106	0.16605	0.19683	0.2062	0.19266	0.18239	0.18709	0.17499
3166.84	0.1923	0.19096	0.18629	0.17981	0.16485	0.19514	0.20484	0.19126	0.18082	0.1858	0.17363
3164.97	0.19077	0.18962	0.18501	0.17841	0.16369	0.19358	0.20335	0.18954	0.17928	0.18444	0.17238
3163.11	0.18958	0.18842	0.18354	0.17707	0.16252	0.19253	0.20164	0.18809	0.1783	0.18297	0.17122
3161.25	0.18805	0.18704	0.18219	0.17596	0.16138	0.19123	0.1999	0.18681	0.17706	0.18162	0.16997
3159.39	0.18684	0.18564	0.18103	0.17484	0.16004	0.1897	0.19846	0.18531	0.17559	0.18045	0.16902
3157.52	0.18569	0.18443	0.18006	0.17383	0.15863	0.18831	0.19705	0.18388	0.17448	0.17929	0.16822
3155.66	0.18384	0.18312	0.17879	0.17277	0.15735	0.1868	0.1954	0.1825	0.17322	0.17805	0.1669
3153.8	0.1819	0.18166	0.17707	0.17118	0.15595	0.18503	0.1937	0.18107	0.17161	0.1766	0.16544
3151.94	0.18039	0.18014	0.17541	0.16967	0.1547	0.18325	0.19195	0.17959	0.17011	0.17502	0.16418
3150.07	0.17887	0.17868	0.17415	0.16858	0.1533	0.18184	0.19056	0.17795	0.16883	0.17364	0.16297
3148.21	0.17815	0.17728	0.1731	0.16752	0.15215	0.1805	0.18939	0.1765	0.1676	0.17226	0.16184
3146.35	0.17719	0.17595	0.172	0.16656	0.15147	0.17919	0.18792	0.1754	0.16653	0.17113	0.16085
3144.49	0.17596	0.17485	0.171	0.1657	0.1503	0.17797	0.18647	0.1742	0.16549	0.17023	0.15985
3142.62	0.17459	0.17379	0.17005	0.16478	0.14899	0.17678	0.18508	0.17309	0.16448	0.16932	0.15891
3140.76	0.17314	0.17249	0.16874	0.16369	0.14787	0.17551	0.18344	0.17175	0.16321	0.16814	0.1579
3138.9	0.17228	0.17112	0.16743	0.16247	0.14687	0.17403	0.18203	0.17025	0.16185	0.16677	0.15676
3137.03	0.17124	0.17002	0.16658	0.16168	0.14586	0.17297	0.18085	0.16925	0.16099	0.16587	0.15587
3135.17	0.1705	0.16918	0.16586	0.16106	0.14495	0.1722	0.17978	0.16849	0.16025	0.16514	0.1551
3133.31	0.16966	0.16812	0.16502	0.16018	0.1441	0.17111	0.17869	0.16738	0.15926	0.16419	0.1542
3131.45	0.16863	0.1671	0.16418	0.15939	0.14317	0.16995	0.17756	0.16632	0.1583	0.1632	0.15339
3129.58	0.16793	0.16633	0.16333	0.15874	0.14239	0.16901	0.17645	0.16545	0.15773	0.16244	0.15276
3127.72	0.16752	0.16549	0.16278	0.1582	0.14178	0.16846	0.17535	0.1646	0.15724	0.16188	0.15227
3125.86	0.16682	0.1649	0.16253	0.15791	0.14135	0.16794	0.17477	0.16416	0.15674	0.16146	0.15196
3124	0.16596	0.16441	0.1619	0.15766	0.14083	0.16721	0.17423	0.1636	0.1564	0.16089	0.15133
3122.13	0.16528	0.16372	0.16116	0.15723	0.14011	0.16637	0.1732	0.16279	0.15584	0.16006	0.15053
3120.27	0.16443	0.16303	0.1607	0.15678	0.13937	0.16535	0.17213	0.16202	0.15512	0.15928	0.15007
3118.41	0.16353	0.16214	0.15999	0.15614	0.13857	0.16438	0.17118	0.16103	0.15443	0.15857	0.14939
3116.55	0.16282	0.16098	0.159	0.15533	0.13779	0.16342	0.17004	0.16001	0.15352	0.15771	0.14838
3114.68	0.16246	0.16033	0.15839	0.15478	0.13711	0.16277	0.16914	0.15936	0.15292	0.15704	0.14774
3112.82	0.1625	0.16029	0.15835	0.15477	0.13676	0.16254	0.16854	0.15909	0.15308	0.15694	0.14768
3110.96	0.16196	0.15998	0.15825	0.15477	0.13646	0.16218	0.16815	0.1587	0.15283	0.15672	0.14758
3109.1	0.16144	0.15938	0.15778	0.15447	0.13595	0.16166	0.16761	0.15817	0.15225	0.15616	0.14706
3107.23	0.16149	0.15911	0.15748	0.15439	0.13569	0.16132	0.16697	0.15785	0.15223	0.15604	0.14685
3105.37	0.16192	0.15917	0.15768	0.15473	0.13554	0.16154	0.16684	0.1579	0.15249	0.15641	0.14713
3103.51	0.16256	0.15923	0.15791	0.15517	0.13547	0.16173	0.16658	0.15799	0.15275	0.15646	0.1472
3101.64	0.16236	0.15901	0.1579	0.15517	0.13549	0.16124	0.1661	0.15763	0.15269	0.15613	0.14684
3099.78	0.16202	0.15882	0.15794	0.15523	0.13547	0.16099	0.16585	0.15742	0.15262	0.1558	0.14679
3097.92	0.16211	0.15894	0.1579	0.1556	0.1354	0.161	0.16573	0.15745	0.15285	0.15582	0.14692
3096.06	0.16209	0.15902	0.15811	0.15606	0.13553	0.16098	0.16567	0.15764	0.15324	0.15617	0.14698
3094.19	0.16243	0.15922	0.15863	0.15666	0.13556	0.16123	0.16572	0.1579	0.15383	0.15654	0.14708
3092.33	0.16247	0.15927	0.15887	0.15701	0.13559	0.16135	0.16558	0.15782	0.15419	0.15666	0.14721
3090.47	0.16234	0.15933	0.15901	0.15736	0.1357	0.16142	0.1653	0.15781	0.1543	0.15681	0.1475
3088.61	0.16304	0.15947	0.15941	0.15791	0.13568	0.1615	0.16519	0.15796	0.15455	0.15707	0.14751
3086.74	0.16368	0.15924	0.15975	0.15814	0.13556	0.16137	0.1649	0.15797	0.15477	0.15711	0.14741
3084.88	0.16394	0.15903	0.15978	0.15837	0.13543	0.16122	0.16467	0.15794	0.155	0.15713	0.14764
3083.02	0.16394	0.15915	0.15988	0.15879	0.13557	0.1612	0.1645	0.15797	0.15518	0.15729	0.14777
3081.16	0.16347	0.15907	0.1598	0.15866	0.1353	0.16083	0.16395	0.15758	0.15488	0.15697	0.14744
3079.29	0.16257	0.15848	0.15932	0.15818	0.1345	0.16022	0.16323	0.15686	0.15439	0.15629	0.1469
3077.43	0.16229	0.158	0.15901	0.15806	0.13402	0.15975	0.16266	0.15648	0.15422	0.15616	0.14663
3075.57	0.16254	0.15801	0.15914	0.15837	0.13412	0.15962	0.16233	0.15645	0.15434	0.15625	0.14682
3073.71	0.16307	0.15819	0.15939	0.15885	0.13412	0.15972	0.16217	0.15648	0.15458	0.1562	0.14691
3071.84	0.16369	0.15836	0.15986	0.15938	0.13417	0.15986	0.16205	0.15648	0.15496	0.1564	0.14688
3069.98	0.1634	0.15817	0.15999	0.15951	0.13415	0.15973	0.16166	0.15625	0.15496	0.15635	0.14682
3068.12	0.16261	0.15777	0.15965	0.15916	0.1338	0.15922	0.16113	0.15568	0.15456	0.15591	0.14643
3066.25	0.16229	0.15733	0.15947	0.15889	0.13334	0.15856	0.16045	0.1551	0.15411	0.15545	0.14603
3064.39	0.16202	0.15662	0.15903	0.15857	0.13289	0.15789	0.15972	0.15458	0.15365	0.15514	0.14567
3062.53	0.16186	0.15612	0.15862	0.15843	0.13238	0.15737	0.15906	0.15407	0.15328	0.15493	0.14532
3060.67	0.16145	0.1559	0.15848	0.15855	0.13196	0.15694	0.15849	0.15367	0.15303	0.15453	0.14511
3058.8	0.16091	0.15554	0.15815	0.15818	0.13149	0.15634	0.15774	0.15316	0.15286	0.154	0.14468
3056.94	0.16023	0.15463	0.15745	0.15738	0.13075	0.15532	0.15668	0.15226	0.15226	0.15324	0.14389
3055.08	0.15918	0.15367	0.15665	0.1568	0.12998	0.15437	0.15558	0.15118	0.15143	0.1525	0.14318
3053.22	0.15829	0.15282	0.15591	0.15624	0.12918	0.15355	0.15449	0.15004	0.15054	0.15167	0.14247
3051.35	0.15751	0.15193	0.15498	0.15545	0.12824	0.15255	0.15336	0.149	0.14952	0.15068	0.14167
3049.49	0.15669	0.15094	0.15428	0.15475	0.12737	0.15152	0.15232	0.14817	0.14863	0.14979	0.14085
3047.63	0.15539	0.14996	0.15357	0.15401	0.12651	0.15051	0.15121	0.14721	0.14779	0.14889	0.14008
3045.77	0.15427	0.14894	0.15245	0.15304	0.12538	0.14929	0.14997	0.14604	0.14673	0.14784	0.13913
3043.9	0.15349	0.1476	0.15134	0.15188	0.12435	0.14786	0.14856	0.14469	0.14547	0.14653	0.13792
3042.04	0.15222	0.14632	0.15019	0.15063	0.12342	0.1466	0.14701	0.14338	0.1441	0.14531	0.13662
3040.18	0.15069	0.14524	0.14919	0.14978	0.12245	0.14559	0.14579	0.14221	0.14316	0.14437	0.13567
3038.32	0.1499	0.14448	0.14854	0.14918	0.12159	0.14473	0.14485	0.14142	0.14243	0.14359	0.13506
3036.45	0.14902	0.14357	0.14765	0.14826	0.12082	0.14355	0.14367	0.14041	0.14121	0.14244	0.13421
3034.59	0.14772	0.14242	0.1464	0.14719	0.11979	0.14224	0.14252	0.13911	0.14011	0.14129	0.13318
3032.73	0.14668	0.14098	0.14514	0.14605	0.11861	0.14099	0.14117	0.13797	0.1391	0.14035	0.13211
3030.86	0.14544	0.13959	0.14391	0.1448	0.11747	0.13976	0.13957	0.13659	0.13793	0.13907	0.13098
3029	0.14424	0.13876	0.14295	0.14387	0.11645	0.13865	0.13846	0.13555	0.13697	0.13789	0.12989
3027.14	0.14342	0.13765	0.14195	0.14291	0.11551	0.13757	0.13729	0.13464	0.1358	0.13671	0.12897
3025.28	0.14213	0.13634	0.14071	0.1418	0.11436	0.13648	0.13593	0.13328	0.13455	0.13546	0.12803
3023.41	0.14049	0.13526	0.13956	0.1408	0.11311	0.13517	0.13466	0.13203	0.13348	0.13429	0.12704
3021.55	0.13924	0.13418	0.13862	0.13979	0.11221	0.13391	0.1335	0.131	0.13237	0.13304	0.12603
3019.69	0.13849	0.13305	0.13761	0.13878	0.11139	0.13286	0.13238	0.12986	0.13131	0.13199	0.12494
3017.83	0.13739	0.13186	0.1364	0.13769	0.11027	0.13173	0.13117	0.12882	0.13033	0.13096	0.12385
3015.96	0.1361	0.13072	0.13515	0.13656	0.10937	0.13051	0.12997	0.12771	0.12921	0.12974	0.1228
3014.1	0.13474	0.12931	0.13378	0.13529	0.10846	0.12918	0.12865	0.12631	0.12775	0.12844	0.12171
3012.24	0.13302	0.12787	0.13247	0.13391	0.10733	0.12785	0.12717	0.12502	0.12633	0.1271	0.1205
3010.38	0.13181	0.12677	0.13155	0.13285	0.10647	0.12687	0.12603	0.12406	0.12536	0.12604	0.11948
3008.51	0.13148	0.12608	0.13104	0.1323	0.10584	0.12622	0.12534	0.12356	0.1248	0.12539	0.11894
3006.65	0.13139	0.12567	0.13054	0.13194	0.10519	0.12569	0.1247	0.1231	0.12434	0.12491	0.11848
3004.79	0.13076	0.12521	0.1299	0.13151	0.10471	0.12514	0.12397	0.12257	0.12383	0.12441	0.11789
3002.93	0.13019	0.12487	0.12959	0.13117	0.10437	0.12476	0.12353	0.12229	0.12356	0.12419	0.11763
3001.06	0.13017	0.12465	0.1296	0.13112	0.10411	0.12461	0.12331	0.12211	0.12346	0.124	0.11754
2999.2	0.12999	0.12436	0.12949	0.13112	0.10399	0.12447	0.12293	0.12188	0.12337	0.12362	0.11733
2997.34	0.12972	0.12423	0.12945	0.13127	0.10391	0.12429	0.12277	0.12192	0.12342	0.12373	0.11735
2995.47	0.12991	0.12436	0.12954	0.13147	0.10387	0.12434	0.12281	0.12208	0.12372	0.12407	0.1176
2993.61	0.13027	0.12452	0.12962	0.13162	0.10393	0.12452	0.12284	0.12213	0.12393	0.12414	0.11765
2991.75	0.13053	0.12493	0.13007	0.13211	0.10425	0.12494	0.12299	0.12261	0.12444	0.12434	0.11795
2989.89	0.13105	0.1255	0.13093	0.13297	0.10484	0.12558	0.12332	0.1234	0.12549	0.12495	0.11862
2988.02	0.13209	0.12622	0.13187	0.13397	0.10569	0.12638	0.12392	0.1241	0.12651	0.12591	0.11932
2986.16	0.13323	0.12732	0.13304	0.13518	0.10662	0.12743	0.12477	0.12518	0.1277	0.12703	0.12024
2984.3	0.13452	0.12843	0.13451	0.13668	0.10751	0.12854	0.12579	0.12655	0.12923	0.12834	0.1213
2982.44	0.13573	0.12953	0.13592	0.13812	0.1084	0.12976	0.12686	0.12771	0.13075	0.12954	0.12228
2980.57	0.13685	0.13086	0.13722	0.13958	0.10928	0.13107	0.12798	0.12901	0.13218	0.13069	0.12343
2978.71	0.13856	0.1324	0.13884	0.14145	0.11043	0.13258	0.12925	0.13064	0.13389	0.13238	0.12489
2976.85	0.14067	0.1341	0.14081	0.14357	0.11176	0.13427	0.13067	0.13251	0.13592	0.13424	0.12644
2974.99	0.1431	0.13583	0.14283	0.14588	0.11341	0.13626	0.13238	0.13452	0.13812	0.13595	0.12819
2973.12	0.14548	0.13787	0.14511	0.1484	0.1153	0.13841	0.13437	0.13653	0.14051	0.13807	0.13013
2971.26	0.14803	0.1401	0.14767	0.1509	0.11701	0.14046	0.13638	0.13871	0.14314	0.1405	0.13222
2969.4	0.15082	0.14229	0.15019	0.15355	0.11887	0.14265	0.13841	0.14119	0.14581	0.14289	0.13437
2967.54	0.15305	0.14452	0.15266	0.15608	0.12056	0.14473	0.14026	0.14342	0.14827	0.14514	0.13641
2965.67	0.15517	0.14645	0.15486	0.1583	0.12177	0.14628	0.14166	0.14521	0.15042	0.14704	0.13804
2963.81	0.15718	0.14786	0.15641	0.1601	0.12264	0.14746	0.14272	0.14656	0.15206	0.14833	0.13909
2961.95	0.15806	0.14865	0.1575	0.16112	0.1234	0.14828	0.14341	0.14726	0.1532	0.14917	0.13972
2960.08	0.15852	0.14894	0.15806	0.16184	0.12373	0.14863	0.14366	0.14754	0.1539	0.1496	0.14014
2958.22	0.15895	0.14879	0.15809	0.16215	0.12352	0.14848	0.14338	0.14744	0.15391	0.14944	0.14015
2956.36	0.15818	0.14827	0.15779	0.16189	0.1231	0.14793	0.14262	0.14693	0.15332	0.14892	0.13971
2954.5	0.15679	0.14758	0.15705	0.16112	0.12253	0.147	0.14163	0.14606	0.15251	0.14808	0.13894
2952.63	0.15599	0.14687	0.15621	0.1603	0.122	0.14602	0.14069	0.14502	0.15173	0.14729	0.13817
2950.77	0.15536	0.14625	0.15567	0.15971	0.12147	0.14532	0.14011	0.14421	0.15111	0.1468	0.13773
2948.91	0.15501	0.14586	0.15542	0.15946	0.12101	0.14495	0.13959	0.14379	0.15086	0.14661	0.1374
2947.05	0.15551	0.14581	0.15544	0.15968	0.12089	0.14486	0.13939	0.1437	0.15095	0.14661	0.13737
2945.18	0.15629	0.14617	0.1559	0.16026	0.12101	0.14506	0.13959	0.14403	0.15138	0.14687	0.13764
2943.32	0.15719	0.14696	0.15664	0.16133	0.12172	0.14588	0.14012	0.14486	0.15251	0.14779	0.13836
2941.46	0.15839	0.14806	0.15778	0.16274	0.12285	0.14711	0.14114	0.14613	0.15419	0.14922	0.13961
2939.6	0.16017	0.14946	0.1594	0.16441	0.12389	0.14834	0.14233	0.14756	0.15591	0.15064	0.14091
2937.73	0.16203	0.15098	0.16109	0.16615	0.1249	0.14971	0.14355	0.14897	0.15765	0.15206	0.14195
2935.87	0.16365	0.15228	0.16264	0.16782	0.12578	0.15099	0.14471	0.15048	0.15936	0.15358	0.14303
2934.01	0.16541	0.15358	0.1641	0.16937	0.12683	0.15207	0.14581	0.15189	0.16092	0.15477	0.14434
2932.15	0.16699	0.15468	0.16522	0.17072	0.12787	0.15308	0.14665	0.15296	0.16236	0.15556	0.1453
2930.28	0.16846	0.15529	0.16599	0.17173	0.12831	0.15382	0.14718	0.15381	0.16343	0.15632	0.14585
2928.42	0.16963	0.15564	0.16655	0.17235	0.12854	0.15425	0.14756	0.15438	0.16431	0.15685	0.14621
2926.56	0.17021	0.15572	0.16688	0.1726	0.12865	0.15434	0.14755	0.15457	0.16472	0.15704	0.1463
2924.69	0.17004	0.15533	0.16652	0.1724	0.12839	0.15393	0.14694	0.15427	0.16431	0.15663	0.14597
2922.83	0.16875	0.15432	0.16531	0.17145	0.12742	0.15275	0.14569	0.15324	0.16311	0.15539	0.14496
2920.97	0.16654	0.15253	0.16332	0.16953	0.12572	0.15095	0.14391	0.15136	0.16133	0.15342	0.14317
2919.11	0.16421	0.1501	0.16067	0.16694	0.12368	0.14858	0.14164	0.14885	0.15895	0.15088	0.14095
2917.24	0.16127	0.14728	0.15789	0.16411	0.12131	0.1458	0.13888	0.14599	0.15586	0.148	0.13847
2915.38	0.15785	0.14418	0.15495	0.16106	0.1188	0.1429	0.13589	0.14289	0.15263	0.14502	0.13575
2913.52	0.15477	0.14135	0.15202	0.15789	0.11645	0.13991	0.13305	0.13994	0.14948	0.1421	0.13318
2911.66	0.15168	0.13882	0.14928	0.155	0.11417	0.13709	0.13047	0.13727	0.14656	0.1393	0.13081
2909.79	0.14875	0.13637	0.14668	0.15249	0.112	0.13467	0.12806	0.13463	0.14388	0.13687	0.12862
2907.93	0.14606	0.13414	0.14446	0.15024	0.11017	0.13259	0.12599	0.13235	0.14144	0.13471	0.12674
2906.07	0.14335	0.13209	0.14249	0.14812	0.10854	0.13055	0.12406	0.13041	0.13927	0.13261	0.12499
2904.21	0.14096	0.13015	0.1406	0.14602	0.10713	0.12863	0.1222	0.12858	0.13718	0.13064	0.12323
2902.34	0.13941	0.1285	0.13881	0.14417	0.10577	0.12703	0.12049	0.12671	0.13534	0.12898	0.12162
2900.48	0.13799	0.127	0.13719	0.14261	0.10433	0.12544	0.11899	0.12494	0.13372	0.12736	0.12022
2898.62	0.13623	0.12537	0.1355	0.14099	0.10294	0.12375	0.11755	0.12344	0.1321	0.12572	0.11882
2896.76	0.13451	0.12386	0.13386	0.1393	0.10162	0.12215	0.11603	0.12196	0.13052	0.12418	0.11744
2894.89	0.13287	0.12252	0.13259	0.13785	0.1005	0.12082	0.11469	0.12058	0.12916	0.12275	0.11619
2893.03	0.13149	0.12128	0.13141	0.13663	0.09949	0.11976	0.11347	0.11929	0.12786	0.12161	0.11522
2891.17	0.13027	0.12019	0.13038	0.13556	0.09854	0.11873	0.11244	0.11812	0.1266	0.12067	0.11436
2889.3	0.12963	0.11927	0.12964	0.13485	0.09786	0.11786	0.11169	0.11722	0.12577	0.11981	0.11354
2887.44	0.12918	0.11876	0.12894	0.13437	0.09747	0.11724	0.11109	0.11663	0.12511	0.11923	0.11309
2885.58	0.12831	0.11852	0.12868	0.13408	0.09713	0.11678	0.11066	0.11634	0.12478	0.1189	0.11289
2883.72	0.12813	0.11842	0.1288	0.13412	0.0969	0.11664	0.11044	0.11635	0.12483	0.11885	0.11283
2881.85	0.12833	0.11858	0.12902	0.13442	0.09719	0.11687	0.11057	0.11658	0.12514	0.11913	0.11309
2879.99	0.12865	0.11901	0.12939	0.13489	0.09763	0.11716	0.11094	0.11686	0.12567	0.11951	0.11344
2878.13	0.12934	0.11942	0.12978	0.13557	0.09778	0.11743	0.11118	0.11719	0.12613	0.11996	0.1137
2876.27	0.12991	0.11947	0.13001	0.13588	0.09776	0.11748	0.11113	0.11727	0.12634	0.12008	0.11373
2874.4	0.12969	0.11904	0.12988	0.13549	0.09721	0.11704	0.11069	0.1169	0.12604	0.11966	0.11325
2872.54	0.12892	0.11834	0.12936	0.13493	0.09647	0.11622	0.10992	0.11627	0.12536	0.11904	0.11263
2870.68	0.12809	0.11752	0.12844	0.13417	0.09588	0.11531	0.10902	0.11543	0.1245	0.11828	0.11202
2868.82	0.12696	0.11662	0.12742	0.13327	0.0951	0.1143	0.1081	0.11445	0.12343	0.1173	0.11109
2866.95	0.12582	0.1156	0.12652	0.13233	0.09425	0.11329	0.10706	0.11334	0.12239	0.11629	0.11011
2865.09	0.12527	0.11472	0.12567	0.1314	0.09349	0.11232	0.10614	0.11234	0.12157	0.11546	0.10941
2863.23	0.1247	0.11409	0.12494	0.13069	0.09292	0.11154	0.10558	0.11166	0.12091	0.11473	0.10887
2861.37	0.12424	0.11372	0.12449	0.13019	0.09242	0.11114	0.10512	0.11121	0.12061	0.11426	0.10837
2859.5	0.12454	0.11362	0.12423	0.13002	0.0922	0.11086	0.10489	0.11105	0.12058	0.1141	0.10812
2857.64	0.12495	0.11349	0.12411	0.12999	0.09224	0.11075	0.1048	0.11104	0.12067	0.11396	0.10816
2855.78	0.12493	0.11312	0.12395	0.12966	0.0921	0.1105	0.1045	0.11078	0.12059	0.11376	0.10789
2853.91	0.124	0.11218	0.12294	0.12864	0.09153	0.10964	0.10363	0.10987	0.1197	0.11295	0.10701
2852.05	0.12191	0.11052	0.12098	0.12693	0.09013	0.10807	0.10212	0.10833	0.11793	0.11119	0.10558
2850.19	0.11951	0.10825	0.11858	0.12454	0.08801	0.10574	0.09998	0.10605	0.11535	0.10881	0.1035
2848.33	0.11697	0.10569	0.11589	0.12167	0.08576	0.10306	0.09752	0.10332	0.11235	0.10622	0.10112
2846.46	0.11383	0.10312	0.11322	0.1189	0.08362	0.10046	0.09512	0.10075	0.10952	0.10366	0.09882
2844.6	0.11099	0.10085	0.11088	0.11641	0.08165	0.09815	0.09294	0.09834	0.10707	0.10128	0.0968
2842.74	0.10849	0.09881	0.10881	0.11421	0.08005	0.09601	0.09094	0.09613	0.10476	0.0992	0.09499
2840.88	0.1061	0.09683	0.10684	0.11214	0.07857	0.09402	0.08905	0.09405	0.10251	0.09724	0.0932
2839.01	0.10412	0.09506	0.10497	0.11029	0.07707	0.09226	0.08743	0.09229	0.10054	0.09538	0.09159
2837.15	0.10227	0.09349	0.10333	0.10865	0.07577	0.09072	0.08587	0.09076	0.09889	0.09388	0.09023
2835.29	0.10076	0.09216	0.102	0.10713	0.07462	0.08938	0.08442	0.08937	0.09745	0.09254	0.08899
2833.43	0.09969	0.09113	0.1009	0.10581	0.07363	0.08823	0.08326	0.08822	0.0961	0.09132	0.08785
2831.56	0.0987	0.09013	0.09997	0.10469	0.07273	0.0873	0.0824	0.08704	0.09499	0.09034	0.08697
2829.7	0.09752	0.08918	0.09908	0.10376	0.07201	0.08633	0.08164	0.08607	0.09406	0.08952	0.08625
2827.84	0.0962	0.08829	0.09818	0.10296	0.0714	0.08537	0.08084	0.08532	0.09322	0.08865	0.08555
2825.98	0.09511	0.08738	0.09728	0.10216	0.07075	0.08458	0.08001	0.08453	0.09234	0.08783	0.08473
2824.11	0.09421	0.08664	0.09645	0.10122	0.06996	0.08374	0.07923	0.0837	0.09143	0.08712	0.084
2822.25	0.09355	0.08593	0.0957	0.10035	0.06923	0.08289	0.0785	0.08291	0.09062	0.08632	0.08335
2820.39	0.09296	0.08522	0.09499	0.09958	0.06869	0.08227	0.0778	0.08221	0.08976	0.0856	0.08266
2818.52	0.09223	0.08454	0.09433	0.0989	0.06817	0.08156	0.07708	0.08154	0.089	0.08492	0.08195
2816.66	0.09164	0.08386	0.09357	0.09836	0.06764	0.08073	0.07638	0.0808	0.08836	0.08422	0.08131
2814.8	0.091	0.08323	0.09294	0.09776	0.06715	0.08015	0.0758	0.08026	0.08774	0.08365	0.08082
2812.94	0.09026	0.08257	0.09235	0.09696	0.06649	0.07946	0.07524	0.07966	0.08702	0.08305	0.08024
2811.07	0.08948	0.0818	0.09147	0.09611	0.06572	0.07869	0.07459	0.0789	0.08619	0.08224	0.07948
2809.21	0.08856	0.08108	0.09082	0.09545	0.06508	0.07797	0.07392	0.07825	0.08551	0.08156	0.07885
2807.35	0.08779	0.08049	0.09022	0.09483	0.06462	0.07726	0.07331	0.07768	0.08478	0.08103	0.07838
2805.49	0.08745	0.07986	0.08955	0.09417	0.06416	0.07674	0.07275	0.07707	0.08413	0.08047	0.07786
2803.62	0.08697	0.07938	0.08905	0.09362	0.06372	0.07627	0.07223	0.07651	0.0836	0.07988	0.0774
2801.76	0.08625	0.07882	0.08843	0.09297	0.06325	0.07564	0.07162	0.07597	0.08305	0.07925	0.07695
2799.9	0.08553	0.07803	0.08775	0.09219	0.06262	0.07486	0.07091	0.07524	0.08233	0.07852	0.07628
2798.04	0.08458	0.07728	0.08703	0.09151	0.06202	0.07421	0.07028	0.07461	0.08166	0.07786	0.07556
2796.17	0.08366	0.07661	0.08639	0.09095	0.06165	0.07375	0.06981	0.07409	0.08112	0.07732	0.07508
2794.31	0.08309	0.07616	0.0859	0.09037	0.06132	0.07323	0.06943	0.07355	0.08051	0.07683	0.07466
2792.45	0.08255	0.07565	0.08529	0.08962	0.06082	0.07255	0.06879	0.07289	0.07982	0.07626	0.07402
2790.59	0.08195	0.07486	0.08445	0.08877	0.06008	0.07173	0.0679	0.0721	0.07904	0.07555	0.0733
2788.72	0.08132	0.07414	0.08369	0.08808	0.05939	0.07095	0.06734	0.07147	0.0783	0.07488	0.07272
2786.86	0.08077	0.07355	0.08312	0.08752	0.05898	0.07047	0.06689	0.07103	0.07779	0.07435	0.07218
2785	0.08031	0.07307	0.08263	0.08696	0.0586	0.07003	0.06637	0.07046	0.07728	0.07385	0.07173
2783.13	0.07954	0.0726	0.08217	0.08648	0.05824	0.06948	0.06591	0.06993	0.07669	0.07333	0.07131
2781.27	0.07891	0.07213	0.08167	0.08599	0.05788	0.06906	0.06543	0.06959	0.07628	0.07289	0.0709
2779.41	0.07864	0.07174	0.08127	0.08551	0.05746	0.06862	0.06497	0.0692	0.07584	0.07248	0.07054
2777.55	0.07799	0.07115	0.0807	0.08496	0.05687	0.06795	0.06435	0.06862	0.07528	0.07193	0.07002
2775.68	0.07743	0.07035	0.07983	0.08428	0.05632	0.06731	0.06372	0.06788	0.0747	0.07126	0.06942
2773.82	0.07704	0.06977	0.07909	0.08352	0.05589	0.06675	0.06321	0.06728	0.074	0.07066	0.06886
2771.96	0.07606	0.06933	0.07859	0.08292	0.05545	0.06623	0.06276	0.06683	0.07347	0.07014	0.06839
2770.1	0.07528	0.0688	0.0782	0.08244	0.05499	0.06573	0.06231	0.06644	0.073	0.0696	0.06799
2768.23	0.07503	0.06838	0.07776	0.08188	0.05458	0.06522	0.06193	0.06603	0.07245	0.06918	0.06749
2766.37	0.0745	0.06794	0.07726	0.08148	0.05432	0.06483	0.06149	0.06552	0.07199	0.06876	0.06701
2764.51	0.07395	0.06737	0.07677	0.08106	0.05406	0.06437	0.06093	0.06507	0.07149	0.06826	0.06663
2762.65	0.07387	0.06697	0.07626	0.08047	0.05361	0.06381	0.06056	0.06462	0.0709	0.06783	0.06631
2760.78	0.07346	0.06651	0.07576	0.07991	0.05303	0.06348	0.06015	0.06413	0.07043	0.06741	0.06592
2758.92	0.07255	0.06593	0.0753	0.07938	0.05257	0.06308	0.05964	0.06371	0.06998	0.06694	0.06544
2757.06	0.07194	0.06553	0.07476	0.07888	0.05226	0.06248	0.05922	0.06331	0.06953	0.06647	0.06498
2755.2	0.07155	0.0652	0.07437	0.07848	0.05204	0.06204	0.05881	0.06286	0.06908	0.06605	0.06457
2753.33	0.07097	0.06475	0.07397	0.07803	0.05166	0.06161	0.05846	0.06239	0.06866	0.0657	0.06414
2751.47	0.07057	0.06426	0.0734	0.0774	0.05113	0.06108	0.05795	0.06194	0.06822	0.06523	0.06372
2749.61	0.07004	0.06373	0.07284	0.07673	0.05068	0.06047	0.05742	0.06144	0.06765	0.06458	0.06327
2747.74	0.06946	0.06313	0.07225	0.07614	0.05038	0.05983	0.0569	0.06092	0.06705	0.06399	0.06269
2745.88	0.06909	0.06258	0.0717	0.07568	0.05002	0.05943	0.05641	0.06043	0.06657	0.06345	0.06217
2744.02	0.06841	0.06208	0.07124	0.07522	0.04952	0.05916	0.05601	0.05997	0.06611	0.06292	0.06182
2742.16	0.06778	0.06168	0.0708	0.07477	0.04908	0.05877	0.05558	0.05959	0.06566	0.06252	0.06152
2740.29	0.06748	0.06125	0.07035	0.07426	0.04876	0.05828	0.05521	0.05921	0.06521	0.06212	0.06111
2738.43	0.06715	0.06079	0.06987	0.07374	0.04846	0.05779	0.05482	0.05872	0.06468	0.06169	0.06057
2736.57	0.0669	0.06044	0.0693	0.0733	0.04808	0.0574	0.05434	0.05823	0.06429	0.0613	0.06011
2734.71	0.0663	0.06002	0.06879	0.07283	0.0477	0.05701	0.05388	0.05793	0.06395	0.06088	0.05973
2732.84	0.06563	0.05959	0.06838	0.07234	0.04736	0.05648	0.05349	0.05755	0.06342	0.06042	0.05945
2730.98	0.06546	0.0592	0.06803	0.07199	0.047	0.05611	0.05317	0.05703	0.06288	0.05994	0.05924
2729.12	0.06468	0.05867	0.06753	0.07153	0.04662	0.05572	0.05282	0.05654	0.06242	0.05944	0.05875
2727.26	0.06368	0.05813	0.06696	0.07084	0.04621	0.05512	0.05231	0.0561	0.06189	0.05884	0.05812
2725.39	0.06356	0.05756	0.06648	0.07028	0.04576	0.0546	0.05183	0.05568	0.06135	0.0583	0.05755
2723.53	0.06316	0.05695	0.06586	0.06969	0.04534	0.05407	0.05134	0.05514	0.06082	0.05772	0.05708
2721.67	0.06233	0.05654	0.06527	0.06899	0.04482	0.05351	0.05079	0.05465	0.06025	0.05725	0.05665
2719.81	0.06203	0.05616	0.0648	0.06842	0.04435	0.05314	0.05042	0.05429	0.05984	0.05698	0.05617
2717.94	0.06148	0.05573	0.0643	0.06795	0.04396	0.05268	0.05001	0.05384	0.05944	0.05657	0.05574
2716.08	0.06071	0.05524	0.06383	0.06744	0.04363	0.05211	0.04954	0.05337	0.05891	0.05605	0.05542
2714.22	0.06047	0.05478	0.06346	0.06701	0.04333	0.0518	0.04918	0.05296	0.05844	0.05552	0.05515
2712.35	0.06003	0.05434	0.06299	0.06665	0.04301	0.05148	0.04877	0.05254	0.05802	0.05506	0.05473
2710.49	0.05941	0.05391	0.06245	0.06623	0.04265	0.05114	0.04842	0.05216	0.0576	0.05463	0.05425
2708.63	0.05917	0.05349	0.06203	0.06573	0.04227	0.05072	0.04812	0.05182	0.05716	0.05424	0.05381
2706.77	0.05895	0.0531	0.06164	0.06527	0.04194	0.05023	0.04775	0.05143	0.05674	0.05397	0.05343
2704.9	0.05855	0.05278	0.06129	0.06482	0.04164	0.04989	0.04747	0.05108	0.05637	0.05357	0.05317
2703.04	0.05806	0.05239	0.06096	0.06442	0.0414	0.04961	0.04712	0.05073	0.05604	0.05321	0.05292
2701.18	0.05769	0.05204	0.06054	0.06399	0.04113	0.04925	0.04673	0.05034	0.05571	0.05297	0.05247
2699.32	0.05748	0.0517	0.06023	0.06365	0.04083	0.0489	0.04648	0.04999	0.0553	0.05253	0.0521
2697.45	0.0571	0.05137	0.05999	0.06334	0.04054	0.04853	0.04617	0.04974	0.05492	0.05209	0.05185
2695.59	0.05659	0.05115	0.05957	0.06294	0.0403	0.04822	0.04584	0.04953	0.05466	0.05178	0.05158
2693.73	0.05633	0.05086	0.05918	0.06267	0.04012	0.04797	0.04565	0.04926	0.05441	0.05152	0.05135
2691.87	0.05611	0.05052	0.0589	0.06242	0.03991	0.04767	0.0454	0.04895	0.05411	0.05128	0.05108
2690	0.05575	0.05027	0.05864	0.06209	0.03967	0.04746	0.04509	0.04862	0.05383	0.05104	0.0508
2688.14	0.05563	0.05007	0.05829	0.06178	0.03947	0.04723	0.04484	0.04832	0.05356	0.0508	0.05059
2686.28	0.05521	0.04987	0.05797	0.06148	0.0393	0.04695	0.04466	0.04814	0.05333	0.05062	0.05039
2684.42	0.05442	0.04966	0.05777	0.0612	0.03909	0.04668	0.04443	0.04799	0.05309	0.05039	0.05018
2682.55	0.05421	0.04937	0.0575	0.06087	0.03884	0.04646	0.04414	0.04769	0.05282	0.05003	0.04995
2680.69	0.05409	0.049	0.05712	0.06043	0.03853	0.04619	0.04381	0.04742	0.05244	0.04961	0.04965
2678.83	0.05369	0.0487	0.05671	0.06007	0.03827	0.04583	0.04346	0.04719	0.052	0.04923	0.04926
2676.96	0.05355	0.04829	0.05643	0.05975	0.03808	0.04548	0.04321	0.04692	0.05172	0.04899	0.04889
2675.1	0.05327	0.04787	0.05614	0.05941	0.03784	0.04514	0.04299	0.04652	0.05145	0.04876	0.04861
2673.24	0.05268	0.04767	0.05579	0.05914	0.03745	0.04484	0.04273	0.04614	0.05113	0.04848	0.04835
2671.38	0.05252	0.0474	0.05549	0.05879	0.03716	0.04458	0.04251	0.04597	0.05098	0.04817	0.04806
2669.51	0.0526	0.0471	0.05525	0.05842	0.03705	0.04436	0.04227	0.04573	0.05072	0.04789	0.0478
2667.65	0.05212	0.04686	0.05497	0.05816	0.03693	0.0441	0.042	0.0455	0.05029	0.04757	0.04761
2665.79	0.05158	0.0466	0.05465	0.05791	0.03666	0.04379	0.04176	0.0452	0.05003	0.04727	0.04736
2663.93	0.0514	0.04623	0.05438	0.05765	0.03637	0.04347	0.04157	0.04493	0.04977	0.04702	0.04711
2662.06	0.05103	0.04592	0.05414	0.05741	0.03607	0.04324	0.04138	0.04478	0.04949	0.04672	0.04689
2660.2	0.05067	0.04573	0.05391	0.05716	0.03573	0.04311	0.0411	0.04457	0.04926	0.04653	0.04669
2658.34	0.05047	0.04554	0.0537	0.05684	0.03564	0.0429	0.04079	0.04426	0.04904	0.04629	0.04648
2656.48	0.05014	0.04532	0.05348	0.05656	0.03547	0.04263	0.04057	0.04408	0.04878	0.04591	0.04627
2654.61	0.04971	0.04513	0.05314	0.0563	0.03512	0.04235	0.04036	0.04393	0.0485	0.04564	0.04602
2652.75	0.04943	0.04487	0.05286	0.05609	0.03498	0.0421	0.04015	0.04369	0.04825	0.04545	0.04564
2650.89	0.04926	0.04447	0.05264	0.05585	0.03486	0.04184	0.03988	0.04339	0.04806	0.04526	0.04528
2649.03	0.0489	0.0442	0.0523	0.0555	0.03456	0.04162	0.03962	0.04309	0.04778	0.04494	0.04513
2647.16	0.04857	0.04399	0.05191	0.05521	0.03419	0.04134	0.03943	0.04285	0.04746	0.0445	0.0449
2645.3	0.04833	0.04369	0.05158	0.05487	0.03391	0.041	0.03909	0.04256	0.04722	0.04424	0.0446
2643.44	0.048	0.04327	0.05127	0.05442	0.03368	0.04072	0.03885	0.04233	0.04688	0.04401	0.0444
2641.57	0.04752	0.04293	0.05089	0.05403	0.03341	0.04047	0.03865	0.04214	0.04645	0.0436	0.04416
2639.71	0.04695	0.04261	0.05053	0.05379	0.03326	0.0401	0.03828	0.04181	0.04601	0.04319	0.04384
2637.85	0.04684	0.04228	0.05024	0.0535	0.03307	0.03979	0.03795	0.04146	0.04567	0.04286	0.04346
2635.99	0.04674	0.04201	0.04988	0.05304	0.03275	0.03939	0.03757	0.04107	0.04546	0.04255	0.04312
2634.12	0.04632	0.04169	0.0495	0.05262	0.03242	0.03905	0.03722	0.04072	0.04522	0.04218	0.04279
2632.26	0.04618	0.04129	0.0492	0.05235	0.03207	0.03885	0.03707	0.04053	0.04491	0.04189	0.04247
2630.4	0.0458	0.04102	0.04888	0.05201	0.03186	0.03845	0.03685	0.04023	0.04446	0.0417	0.04219
2628.54	0.04515	0.04079	0.04861	0.05162	0.03166	0.03805	0.0366	0.03989	0.04403	0.04137	0.04187
2626.67	0.04469	0.0404	0.0482	0.05133	0.03132	0.03766	0.03637	0.03956	0.04373	0.04102	0.04162
2624.81	0.0442	0.04001	0.04771	0.05093	0.03104	0.03742	0.03593	0.03935	0.0435	0.04075	0.04133
2622.95	0.04397	0.03959	0.04735	0.05048	0.03089	0.03721	0.03555	0.03915	0.04318	0.0404	0.04096
2621.09	0.04391	0.03922	0.04714	0.05019	0.03069	0.03691	0.03542	0.03881	0.04274	0.03999	0.04075
2619.22	0.04363	0.03892	0.04683	0.04985	0.03032	0.03669	0.03522	0.03842	0.04253	0.03964	0.04036
2617.36	0.0434	0.03871	0.0464	0.04946	0.02993	0.03641	0.03481	0.03808	0.04235	0.03945	0.04
2615.5	0.04327	0.03841	0.04615	0.04911	0.02966	0.03607	0.03447	0.03774	0.04203	0.0392	0.03985
2613.64	0.04301	0.03803	0.04596	0.04879	0.02939	0.03577	0.03428	0.03745	0.04177	0.03875	0.03963
2611.77	0.04267	0.03777	0.04563	0.04859	0.02902	0.03548	0.03394	0.03728	0.04131	0.03845	0.03938
2609.91	0.04199	0.03758	0.04525	0.04816	0.02882	0.03512	0.03361	0.03704	0.04088	0.03819	0.03909
2608.05	0.04135	0.03734	0.04494	0.04763	0.02864	0.03475	0.03353	0.0367	0.04073	0.03788	0.03878
2606.18	0.04131	0.03688	0.04449	0.04733	0.02838	0.03452	0.03332	0.03637	0.04054	0.03758	0.03842
2604.32	0.04099	0.03659	0.04407	0.04709	0.02815	0.03405	0.03296	0.03613	0.04007	0.03731	0.0381
2602.46	0.0406	0.03633	0.04384	0.04684	0.02784	0.03363	0.03265	0.03587	0.03962	0.03701	0.03793
2600.6	0.04047	0.03586	0.04366	0.04655	0.02759	0.03355	0.03242	0.03555	0.03938	0.03658	0.03777
2598.73	0.03972	0.03547	0.04345	0.04613	0.02738	0.03329	0.03214	0.03527	0.03901	0.03627	0.03751
2596.87	0.03934	0.03531	0.04306	0.0458	0.02714	0.03293	0.03176	0.03501	0.03854	0.03599	0.03722
2595.01	0.0397	0.03525	0.0426	0.04553	0.02709	0.03266	0.03147	0.03477	0.03823	0.03572	0.03689
2593.15	0.03967	0.03497	0.04225	0.0451	0.02699	0.03248	0.0312	0.0346	0.03802	0.03558	0.03652
2591.28	0.03913	0.03457	0.04181	0.04468	0.02666	0.03227	0.03109	0.03431	0.03783	0.03535	0.03606
2589.42	0.03863	0.03423	0.04146	0.04433	0.02633	0.03198	0.03088	0.03397	0.03758	0.03507	0.03576
2587.56	0.03855	0.03397	0.04127	0.04411	0.02596	0.03178	0.03063	0.0338	0.03729	0.03472	0.03567
2585.7	0.03825	0.03372	0.04104	0.04389	0.02585	0.03154	0.03045	0.03372	0.03693	0.03425	0.03543
2583.83	0.0377	0.0334	0.04077	0.04362	0.02575	0.03123	0.03013	0.03357	0.03649	0.03391	0.03521
2581.97	0.03734	0.03311	0.0406	0.04334	0.02546	0.03104	0.02989	0.03314	0.03634	0.03377	0.03508
2580.11	0.03749	0.03283	0.04035	0.04306	0.0251	0.03076	0.02972	0.03278	0.03624	0.03354	0.03489
2578.24	0.03741	0.03259	0.04009	0.04271	0.02487	0.03036	0.02943	0.03254	0.03595	0.03325	0.0347
2576.38	0.03675	0.03247	0.0397	0.04244	0.02478	0.03001	0.0292	0.03219	0.03563	0.0331	0.03445
2574.52	0.03642	0.03223	0.03919	0.04214	0.0246	0.02979	0.02917	0.03194	0.03528	0.03284	0.03409
2572.66	0.03603	0.03187	0.03892	0.0419	0.02426	0.02954	0.02889	0.03177	0.03507	0.03261	0.03376
2570.79	0.03545	0.03158	0.03881	0.04171	0.02396	0.02919	0.02855	0.03174	0.03488	0.0324	0.03373
2568.93	0.03553	0.03147	0.03877	0.04136	0.02388	0.02909	0.0284	0.03164	0.03473	0.03213	0.0336
2567.07	0.03557	0.03134	0.03858	0.04101	0.02379	0.02906	0.02817	0.03133	0.03453	0.03182	0.03329
2565.21	0.03514	0.03103	0.03815	0.04065	0.02367	0.02881	0.02801	0.03113	0.03422	0.03155	0.03307
2563.34	0.03499	0.03076	0.03779	0.04042	0.02356	0.0285	0.02783	0.03091	0.03406	0.03141	0.03288
2561.48	0.03461	0.03065	0.03767	0.04032	0.02337	0.02825	0.02761	0.0306	0.03365	0.03121	0.03259
2559.62	0.03378	0.0306	0.03755	0.04018	0.02296	0.02812	0.02758	0.03042	0.03337	0.03098	0.03232
2557.76	0.03347	0.03036	0.03732	0.03992	0.02262	0.02795	0.0273	0.03024	0.03313	0.03079	0.03207
2555.89	0.03372	0.03007	0.03714	0.03968	0.02245	0.02763	0.02705	0.03012	0.03277	0.03051	0.03171
2554.03	0.03369	0.02976	0.03683	0.03948	0.02238	0.0275	0.02697	0.02998	0.03275	0.03044	0.03158
2552.17	0.03381	0.02934	0.03648	0.03906	0.0224	0.0274	0.02683	0.02968	0.03263	0.03035	0.03159
2550.31	0.03382	0.02925	0.03632	0.03867	0.02216	0.02713	0.02674	0.02934	0.03246	0.02987	0.03156
2548.44	0.03343	0.02924	0.03621	0.03869	0.02193	0.02682	0.0266	0.02918	0.03224	0.02953	0.03133
2546.58	0.03315	0.02899	0.036	0.03861	0.02184	0.02664	0.02639	0.02911	0.03191	0.02943	0.03111
2544.72	0.0325	0.0289	0.03579	0.03802	0.02167	0.02663	0.02602	0.02889	0.03159	0.02918	0.03109
2542.85	0.03223	0.02875	0.0355	0.03772	0.02149	0.02641	0.02574	0.02863	0.03134	0.02882	0.03083
2540.99	0.03227	0.02845	0.03513	0.03768	0.02147	0.02605	0.02568	0.02845	0.0313	0.02863	0.03038
2539.13	0.03158	0.02817	0.03475	0.03742	0.02156	0.02584	0.02551	0.02831	0.03116	0.02845	0.03007
2537.27	0.03137	0.02789	0.03445	0.03715	0.02141	0.02555	0.02548	0.02812	0.03077	0.02839	0.03006
2535.4	0.03168	0.02756	0.03446	0.03692	0.02102	0.02533	0.02522	0.02809	0.03042	0.02827	0.02996
2533.54	0.03117	0.02742	0.03425	0.03656	0.02061	0.0252	0.02479	0.02786	0.03011	0.02791	0.02967
2531.68	0.03069	0.02732	0.03392	0.03626	0.02032	0.02498	0.0247	0.02749	0.0298	0.02771	0.02947
2529.82	0.03078	0.02701	0.03375	0.03607	0.02011	0.02494	0.02468	0.02736	0.0297	0.02762	0.02931
2527.95	0.03033	0.02678	0.03357	0.03567	0.02009	0.02501	0.02461	0.02717	0.02969	0.02752	0.02921
2526.09	0.02986	0.02647	0.03331	0.03546	0.02016	0.02483	0.02442	0.0268	0.02944	0.0273	0.02893
2524.23	0.0302	0.02624	0.03293	0.03534	0.01981	0.02433	0.02414	0.02652	0.02906	0.02711	0.02848
2522.37	0.03045	0.02611	0.03275	0.03511	0.01943	0.0239	0.02402	0.02648	0.02875	0.0267	0.02823
2520.5	0.03045	0.02595	0.03266	0.03491	0.01954	0.02371	0.02373	0.02634	0.02851	0.02629	0.02814
2518.64	0.03006	0.02582	0.0323	0.03464	0.01954	0.02361	0.02328	0.02616	0.02851	0.02616	0.02795
2516.78	0.02943	0.02558	0.03209	0.03438	0.0193	0.02338	0.02317	0.02606	0.02825	0.02593	0.02756
2514.92	0.02885	0.02529	0.03194	0.03405	0.01929	0.02317	0.02307	0.02582	0.02793	0.02559	0.02722
2513.05	0.02823	0.02507	0.03166	0.03367	0.01918	0.0231	0.02305	0.0256	0.02781	0.02538	0.02709
2511.19	0.02789	0.02495	0.03149	0.03342	0.01882	0.02289	0.02297	0.0254	0.0276	0.02529	0.02706
2509.33	0.02793	0.02478	0.03122	0.03328	0.01847	0.02276	0.02276	0.0252	0.02739	0.02516	0.02682
2507.46	0.02796	0.0246	0.03101	0.03307	0.01842	0.02273	0.02273	0.02497	0.0271	0.02499	0.02657
2505.6	0.02799	0.02441	0.03083	0.03286	0.01838	0.0226	0.02266	0.02472	0.02697	0.02485	0.02665
2503.74	0.02828	0.02426	0.03052	0.03259	0.01799	0.02239	0.02253	0.02475	0.02687	0.02463	0.02652
2501.88	0.02792	0.0241	0.03028	0.0323	0.01778	0.02222	0.02224	0.02476	0.02644	0.02429	0.02619
2500.01	0.02694	0.0239	0.03006	0.03203	0.01775	0.02202	0.02188	0.02442	0.02615	0.0241	0.02592
2498.15	0.02689	0.02368	0.02995	0.03181	0.01754	0.02187	0.02169	0.02412	0.02608	0.02395	0.02587
2496.29	0.02676	0.02339	0.02984	0.03179	0.01736	0.02172	0.02164	0.02407	0.0259	0.02377	0.02577
2494.43	0.02655	0.0233	0.02961	0.03158	0.01742	0.02144	0.02135	0.02398	0.02571	0.02366	0.02564
2492.56	0.02724	0.02329	0.02936	0.03125	0.01719	0.02129	0.02105	0.02378	0.0254	0.02347	0.02558
2490.7	0.02702	0.02304	0.02908	0.03102	0.01689	0.02112	0.02114	0.0236	0.02527	0.02319	0.02527
2488.84	0.02621	0.02269	0.02897	0.03084	0.01693	0.02108	0.02125	0.02342	0.0252	0.02293	0.02511
2486.98	0.02618	0.02228	0.02888	0.03078	0.01677	0.02101	0.0211	0.0233	0.02501	0.02287	0.02495
2485.11	0.02629	0.02207	0.02867	0.03055	0.01657	0.02079	0.02089	0.02323	0.02477	0.02265	0.02481
2483.25	0.02595	0.02211	0.02846	0.03015	0.01645	0.02056	0.02075	0.02287	0.0245	0.02237	0.02479
2481.39	0.02556	0.02213	0.02829	0.02988	0.01634	0.02034	0.02054	0.02253	0.02442	0.02235	0.02467
2479.53	0.0256	0.02197	0.02802	0.02959	0.01635	0.02022	0.02037	0.02259	0.02432	0.02228	0.02438
2477.66	0.02523	0.0218	0.02776	0.02937	0.01625	0.02012	0.02027	0.02259	0.02404	0.02206	0.02406
2475.8	0.02475	0.02167	0.0277	0.02931	0.01617	0.01994	0.02028	0.02248	0.02391	0.02183	0.02395
2473.94	0.02489	0.02147	0.02754	0.0292	0.0161	0.01985	0.02028	0.02231	0.02377	0.02158	0.02391
2472.07	0.02451	0.02137	0.02726	0.029	0.0158	0.01973	0.02009	0.02205	0.02343	0.02151	0.02375
2470.21	0.02372	0.02118	0.02705	0.02874	0.0154	0.01945	0.0199	0.02186	0.02322	0.02146	0.02346
2468.35	0.02366	0.02111	0.02675	0.02858	0.01537	0.01938	0.01969	0.02176	0.02313	0.02128	0.02333
2466.49	0.0241	0.02097	0.02655	0.02849	0.01566	0.01934	0.01961	0.02165	0.02305	0.02107	0.02322
2464.62	0.02384	0.02072	0.02645	0.02834	0.01577	0.01916	0.01962	0.02153	0.02292	0.02083	0.02306
2462.76	0.02369	0.0206	0.0263	0.02813	0.01546	0.01905	0.01945	0.02147	0.02273	0.02075	0.02293
2460.9	0.02422	0.02046	0.0261	0.02774	0.01505	0.01889	0.01925	0.02143	0.02249	0.02082	0.02279
2459.04	0.02404	0.02027	0.02598	0.02746	0.01485	0.01875	0.01904	0.02118	0.02234	0.02054	0.02257
2457.17	0.02329	0.0201	0.02595	0.02745	0.01478	0.01851	0.01896	0.0209	0.02212	0.02018	0.02237
2455.31	0.023	0.02	0.02578	0.02741	0.01476	0.0183	0.01888	0.0209	0.022	0.02014	0.02237
2453.45	0.02282	0.01979	0.02559	0.0271	0.01472	0.01825	0.01874	0.02069	0.02193	0.01998	0.02239
2451.59	0.02276	0.01954	0.02539	0.0268	0.01441	0.01829	0.01884	0.02045	0.02174	0.01969	0.0223
2449.72	0.0233	0.01942	0.02526	0.02672	0.01419	0.01819	0.01875	0.02052	0.02144	0.01947	0.02213
2447.86	0.02288	0.0194	0.02509	0.02668	0.01447	0.01792	0.01848	0.02054	0.02125	0.0193	0.02192
2446	0.02188	0.0193	0.02481	0.02651	0.01441	0.01789	0.01837	0.02037	0.02119	0.01925	0.02172
2444.14	0.02206	0.0192	0.02463	0.02626	0.01413	0.01789	0.01831	0.02012	0.02096	0.01938	0.02159
2442.27	0.02247	0.01904	0.02457	0.02617	0.01411	0.01766	0.01824	0.01993	0.02072	0.0193	0.02147
2440.41	0.02235	0.01878	0.02431	0.0258	0.01404	0.01754	0.01822	0.01964	0.0207	0.01906	0.02151
2438.55	0.02228	0.01877	0.02396	0.02546	0.01386	0.01747	0.01816	0.01949	0.02061	0.01902	0.02142
2436.68	0.02217	0.01877	0.02397	0.02539	0.01376	0.01735	0.018	0.01959	0.02038	0.01896	0.0212
2434.82	0.02198	0.01865	0.02402	0.0252	0.01375	0.0173	0.01792	0.0195	0.02028	0.01881	0.02115
2432.96	0.02134	0.0185	0.02381	0.02512	0.01366	0.01718	0.01787	0.01939	0.0201	0.01875	0.02096
2431.1	0.02129	0.01831	0.02356	0.02504	0.01367	0.01707	0.01786	0.01931	0.01999	0.01856	0.02081
2429.23	0.02161	0.01823	0.02348	0.02478	0.0136	0.01694	0.01773	0.01918	0.02005	0.01842	0.0207
2427.37	0.0212	0.0182	0.02348	0.02456	0.01348	0.01682	0.01752	0.01904	0.01993	0.01837	0.02055
2425.51	0.0213	0.01809	0.02333	0.02439	0.01342	0.01678	0.01743	0.01899	0.01978	0.0181	0.02039
2423.65	0.02165	0.0179	0.02316	0.02428	0.01316	0.0167	0.01741	0.01896	0.01962	0.01801	0.02041
2421.78	0.02129	0.0179	0.02301	0.02426	0.013	0.01678	0.01735	0.01892	0.0195	0.01813	0.02048
2419.92	0.02106	0.01805	0.02291	0.02406	0.01313	0.01684	0.01722	0.01878	0.01944	0.01801	0.02032
2418.06	0.02131	0.0179	0.02281	0.0239	0.01323	0.01652	0.01725	0.01867	0.01926	0.0178	0.02036
2416.2	0.02111	0.0176	0.02265	0.02376	0.01315	0.01634	0.01734	0.01863	0.01922	0.01772	0.02031
2414.33	0.02027	0.01745	0.02268	0.02369	0.01312	0.01643	0.0173	0.01853	0.01921	0.01763	0.02014
2412.47	0.0202	0.01729	0.02278	0.02372	0.01295	0.01631	0.01706	0.01849	0.01896	0.01749	0.02004
2410.61	0.0202	0.01722	0.0224	0.02357	0.01272	0.01624	0.01677	0.01842	0.01869	0.01737	0.01992
2408.75	0.0199	0.0173	0.02213	0.02347	0.0128	0.01621	0.01671	0.01834	0.01848	0.01736	0.01977
2406.88	0.02007	0.01723	0.02205	0.0233	0.01283	0.01609	0.0169	0.01837	0.0185	0.01746	0.01953
2405.02	0.01996	0.01711	0.02189	0.02306	0.01271	0.01618	0.01702	0.01829	0.01868	0.01745	0.01957
2403.16	0.01981	0.01715	0.02192	0.023	0.01274	0.01626	0.01694	0.01826	0.01864	0.01726	0.01966
2401.29	0.02019	0.01709	0.02187	0.0229	0.01288	0.01606	0.01695	0.01826	0.01839	0.01707	0.0196
2399.43	0.02016	0.01692	0.02185	0.02279	0.01278	0.01593	0.01694	0.01807	0.01824	0.01701	0.0196
2397.57	0.01985	0.01689	0.02191	0.0228	0.01257	0.01596	0.01677	0.01801	0.01824	0.01705	0.01957
2395.71	0.02034	0.01691	0.02175	0.02279	0.01274	0.01591	0.01671	0.01798	0.01822	0.01705	0.01946
2393.84	0.02044	0.01685	0.0215	0.02258	0.01283	0.01597	0.0168	0.01784	0.01813	0.01699	0.01937
2391.98	0.02006	0.01678	0.0214	0.02234	0.01258	0.01592	0.01669	0.01781	0.01798	0.01697	0.01919
2390.12	0.01984	0.0168	0.02146	0.02219	0.01253	0.01583	0.01657	0.01779	0.01805	0.01695	0.01906
2388.26	0.01985	0.01686	0.0213	0.02225	0.01267	0.0158	0.01663	0.01775	0.01823	0.01678	0.01919
2386.39	0.02013	0.01701	0.02109	0.02217	0.01289	0.01572	0.01658	0.01767	0.01823	0.01654	0.01917
2384.53	0.01986	0.01716	0.02113	0.02181	0.01318	0.01565	0.01647	0.01754	0.01829	0.01639	0.01901
2382.67	0.01973	0.01721	0.02119	0.02166	0.0134	0.01558	0.01639	0.01741	0.01864	0.01631	0.01888
2380.81	0.02008	0.01749	0.02117	0.02154	0.01356	0.0156	0.01624	0.01734	0.01918	0.01623	0.01867
2378.94	0.02013	0.01795	0.021	0.02113	0.01359	0.0153	0.01605	0.01732	0.01954	0.01589	0.01853
2377.08	0.02034	0.01833	0.02084	0.02081	0.01382	0.01497	0.01582	0.01717	0.01979	0.01544	0.01858
2375.22	0.01987	0.01871	0.02085	0.02066	0.01432	0.01511	0.01556	0.01691	0.02033	0.01521	0.01844
2373.36	0.01803	0.01846	0.02094	0.02048	0.01511	0.01574	0.01551	0.01667	0.02071	0.01552	0.01811
2371.49	0.01882	0.01736	0.02103	0.02047	0.01525	0.0154	0.01566	0.01665	0.02018	0.01591	0.01804
2369.63	0.02021	0.01781	0.02075	0.02025	0.01463	0.01423	0.01534	0.01646	0.02034	0.01528	0.01799
2367.77	0.01896	0.01837	0.02059	0.01976	0.01488	0.0144	0.01517	0.01622	0.02095	0.01507	0.01776
2365.9	0.01924	0.01804	0.02055	0.0194	0.0151	0.01428	0.01514	0.0162	0.02074	0.01525	0.01772
2364.04	0.01937	0.01835	0.02055	0.01931	0.01476	0.0139	0.01492	0.01624	0.02084	0.01496	0.01786
2362.18	0.01885	0.01845	0.02069	0.01932	0.01478	0.01405	0.01478	0.01618	0.02095	0.01491	0.01777
2360.32	0.01836	0.01846	0.02043	0.01927	0.01489	0.0143	0.01486	0.01617	0.02088	0.01497	0.01752
2358.45	0.01869	0.01814	0.02038	0.01931	0.01517	0.01441	0.01517	0.01632	0.02055	0.01511	0.01766
2356.59	0.01935	0.01821	0.0204	0.01938	0.015	0.01409	0.01522	0.01632	0.02028	0.01518	0.01782
2354.73	0.01949	0.01813	0.02036	0.01942	0.01471	0.01413	0.01537	0.01637	0.01987	0.01549	0.01773
2352.87	0.02009	0.0174	0.02019	0.01924	0.0146	0.01423	0.01547	0.01633	0.01901	0.01558	0.01762
2351	0.02005	0.01703	0.01973	0.01893	0.01375	0.01415	0.01535	0.01617	0.01854	0.01516	0.01755
2349.14	0.01951	0.01705	0.01956	0.019	0.01345	0.01392	0.01534	0.0162	0.01875	0.01478	0.01763
2347.28	0.01902	0.01722	0.01971	0.01927	0.01382	0.01401	0.01546	0.01636	0.01921	0.01492	0.01786
2345.42	0.01882	0.01766	0.02003	0.01941	0.01388	0.01431	0.01561	0.01649	0.01968	0.01513	0.01803
2343.55	0.0187	0.01834	0.02053	0.01967	0.01393	0.0145	0.01574	0.01664	0.02009	0.01521	0.01815
2341.69	0.01863	0.01878	0.02061	0.01978	0.01416	0.01489	0.01574	0.01666	0.02046	0.01544	0.01837
2339.83	0.01784	0.0187	0.02054	0.0197	0.01442	0.01522	0.01579	0.01661	0.0206	0.01564	0.01843
2337.97	0.01749	0.018	0.02062	0.01964	0.0147	0.01537	0.01594	0.01679	0.0201	0.01567	0.01832
2336.1	0.01886	0.0175	0.02054	0.01956	0.01436	0.01486	0.01595	0.01692	0.01946	0.01562	0.01823
2334.24	0.01936	0.01805	0.02031	0.01948	0.01404	0.01448	0.0157	0.01674	0.01973	0.01525	0.01814
2332.38	0.01877	0.01795	0.02013	0.0193	0.01457	0.01505	0.01561	0.01659	0.01991	0.01533	0.01794
2330.51	0.01956	0.0175	0.02004	0.01921	0.01466	0.01495	0.01568	0.01648	0.01941	0.01549	0.0178
2328.65	0.01926	0.01771	0.01984	0.01909	0.01437	0.01484	0.01552	0.01642	0.01925	0.01521	0.01784
2326.79	0.01909	0.01744	0.01976	0.01903	0.01419	0.0147	0.01552	0.01653	0.01897	0.01511	0.01784
2324.93	0.01962	0.01737	0.01981	0.01911	0.01408	0.0146	0.01566	0.01656	0.0189	0.01494	0.01778
2323.06	0.01957	0.01747	0.01986	0.01905	0.01419	0.01479	0.01579	0.01644	0.0189	0.01493	0.01778
2321.2	0.01983	0.0173	0.01982	0.01898	0.01428	0.01478	0.01593	0.01643	0.01867	0.01511	0.01773
2319.34	0.01962	0.0172	0.01979	0.01907	0.01419	0.01496	0.01591	0.0165	0.01842	0.0153	0.0177
2317.48	0.01949	0.01717	0.01972	0.01913	0.01391	0.01487	0.01591	0.01639	0.01825	0.01514	0.01768
2315.61	0.01926	0.0169	0.01957	0.0191	0.01371	0.01492	0.01588	0.01627	0.0181	0.01489	0.01769
2313.75	0.01925	0.01671	0.0194	0.01913	0.01359	0.01478	0.01579	0.01626	0.01774	0.01492	0.01778
2311.89	0.01887	0.01653	0.01927	0.01907	0.01327	0.01472	0.01574	0.01628	0.01761	0.01495	0.01759
2310.03	0.01873	0.01621	0.01921	0.01897	0.01291	0.01484	0.01563	0.01621	0.01738	0.01484	0.01751
2308.16	0.01868	0.01599	0.01901	0.01888	0.01263	0.01474	0.01564	0.01615	0.01701	0.0148	0.01754
2306.3	0.01804	0.01579	0.01881	0.01883	0.01236	0.0146	0.01567	0.01621	0.0167	0.01476	0.01733
2304.44	0.01762	0.01558	0.01869	0.01879	0.01215	0.01444	0.01573	0.01612	0.01639	0.01449	0.0171
2302.58	0.01701	0.01515	0.01862	0.01869	0.01192	0.01421	0.01581	0.01593	0.01611	0.01439	0.01701
2300.71	0.01676	0.01494	0.01845	0.01845	0.01156	0.01409	0.01571	0.0158	0.01588	0.01441	0.01697
2298.85	0.01718	0.0149	0.01825	0.01828	0.01129	0.01404	0.01553	0.0158	0.0156	0.01435	0.01691
2296.99	0.01714	0.0147	0.01828	0.01823	0.01117	0.01396	0.01544	0.01573	0.01529	0.01415	0.01681
2295.12	0.01671	0.01442	0.01815	0.01822	0.01089	0.01382	0.01532	0.01568	0.01514	0.01386	0.01665
2293.26	0.01671	0.0141	0.01779	0.01809	0.01062	0.01362	0.01522	0.01562	0.01506	0.01375	0.01651
2291.4	0.01677	0.01387	0.01758	0.01774	0.01042	0.01349	0.01504	0.01531	0.01486	0.01356	0.01633
2289.54	0.01609	0.01388	0.01751	0.01757	0.00995	0.01342	0.01482	0.01524	0.01455	0.01315	0.01623
2287.67	0.01554	0.01375	0.01731	0.01742	0.00976	0.01329	0.01475	0.01505	0.01417	0.01289	0.01621
2285.81	0.01563	0.01345	0.01706	0.01728	0.00962	0.013	0.01472	0.01471	0.01395	0.01287	0.01612
2283.95	0.01523	0.0131	0.01688	0.01734	0.00937	0.01261	0.01467	0.01466	0.01368	0.01261	0.01586
2282.09	0.01434	0.01295	0.01674	0.01723	0.00915	0.01244	0.01439	0.01459	0.01342	0.01232	0.0155
2280.22	0.01422	0.01289	0.01654	0.01687	0.00889	0.01235	0.01429	0.01441	0.01325	0.01224	0.0154
2278.36	0.01335	0.01281	0.01627	0.01663	0.00859	0.01218	0.0141	0.01411	0.01293	0.01201	0.01546
2276.5	0.01273	0.01256	0.01602	0.01656	0.00864	0.01212	0.01364	0.01377	0.01274	0.01199	0.01516
2274.64	0.01356	0.01233	0.01583	0.01612	0.00884	0.01179	0.01372	0.01368	0.01258	0.01192	0.01493
2272.77	0.01253	0.01208	0.0158	0.01563	0.0086	0.01129	0.01377	0.01374	0.01226	0.01176	0.01451
2270.91	0.01185	0.01166	0.01551	0.01539	0.00823	0.01106	0.01345	0.0136	0.01219	0.01176	0.01411
2269.05	0.0124	0.01163	0.01502	0.01521	0.00804	0.01084	0.01319	0.0133	0.01212	0.01142	0.0143
2267.19	0.01271	0.01161	0.01505	0.01513	0.00819	0.01052	0.01301	0.01324	0.01178	0.0111	0.01422
2265.32	0.01305	0.01133	0.01511	0.01499	0.00802	0.01047	0.01281	0.01292	0.01155	0.01087	0.01398
2263.46	0.01198	0.01098	0.01465	0.01489	0.00734	0.01064	0.0127	0.01254	0.01149	0.01076	0.01408
2261.6	0.01124	0.01086	0.01418	0.01486	0.00688	0.01075	0.01292	0.01244	0.01132	0.01064	0.01413
2259.73	0.01128	0.01055	0.01406	0.01459	0.00712	0.01058	0.01283	0.01239	0.01108	0.01039	0.01377
2257.87	0.01115	0.01018	0.01416	0.01442	0.00769	0.01025	0.01253	0.01264	0.01101	0.01064	0.01359
2256.01	0.01237	0.01016	0.01437	0.0143	0.00736	0.0099	0.01214	0.01261	0.01096	0.01075	0.01366
2254.15	0.01291	0.0102	0.01459	0.01396	0.00691	0.00986	0.01179	0.01257	0.01087	0.01044	0.01376
2252.28	0.01234	0.01022	0.0143	0.01377	0.00713	0.01005	0.01203	0.01273	0.01045	0.01011	0.01351
2250.42	0.01203	0.01021	0.01372	0.01376	0.00721	0.01007	0.01205	0.01258	0.01017	0.00994	0.01311
2248.56	0.01052	0.00993	0.01346	0.01369	0.00688	0.0099	0.01207	0.01216	0.01041	0.00988	0.0129
2246.7	0.01045	0.00948	0.01342	0.01364	0.00628	0.00966	0.01204	0.01191	0.01034	0.00986	0.01275
2244.83	0.01096	0.00963	0.0132	0.01328	0.00632	0.00936	0.01196	0.01195	0.01028	0.01	0.01278
2242.97	0.0104	0.01011	0.01296	0.0129	0.00664	0.00897	0.01212	0.01162	0.01012	0.00972	0.01279
2241.11	0.01053	0.00997	0.01322	0.01319	0.00636	0.00883	0.01196	0.01126	0.00978	0.00935	0.01273
2239.25	0.01071	0.00929	0.01365	0.01336	0.00571	0.00907	0.01151	0.01133	0.00971	0.00923	0.01271
2237.38	0.01058	0.00913	0.01343	0.01306	0.00518	0.00912	0.01139	0.01134	0.00968	0.00914	0.01268
2235.52	0.01011	0.00925	0.01289	0.01299	0.00535	0.00872	0.0115	0.01127	0.0096	0.00929	0.01291
2233.66	0.00998	0.00906	0.01248	0.01305	0.00551	0.00842	0.01144	0.01142	0.00934	0.00919	0.01302
2231.8	0.00956	0.00898	0.01237	0.0129	0.00534	0.00848	0.0117	0.01146	0.00923	0.00919	0.01274
2229.93	0.01007	0.00891	0.01244	0.01302	0.00556	0.00862	0.01172	0.01132	0.00911	0.0091	0.0124
2228.07	0.01147	0.00881	0.01236	0.01284	0.00557	0.00878	0.01153	0.01159	0.00878	0.00879	0.01222
2226.21	0.01159	0.00867	0.01241	0.01217	0.00506	0.00844	0.0115	0.01186	0.0088	0.00886	0.01191
2224.34	0.0105	0.00836	0.01262	0.01224	0.0049	0.00801	0.01123	0.01171	0.00885	0.00871	0.01143
2222.48	0.00995	0.00792	0.01244	0.01246	0.00497	0.00807	0.01108	0.01116	0.0087	0.00826	0.01125
2220.62	0.00993	0.00781	0.01173	0.01255	0.00494	0.00783	0.01102	0.01083	0.00868	0.00766	0.01129
2218.76	0.00808	0.00779	0.01141	0.0125	0.005	0.00758	0.01096	0.01076	0.00846	0.00768	0.01172
2216.89	0.00745	0.0075	0.0116	0.01209	0.00499	0.00784	0.01113	0.01058	0.00864	0.00816	0.01184
2215.03	0.00761	0.00791	0.01157	0.0119	0.00484	0.00776	0.01089	0.01048	0.0087	0.00811	0.01154
2213.17	0.00726	0.00803	0.0116	0.01222	0.00468	0.0074	0.01078	0.01056	0.00802	0.00832	0.01162
2211.31	0.00793	0.00768	0.01203	0.0123	0.00493	0.00729	0.01079	0.01077	0.00805	0.00819	0.0118
2209.44	0.0087	0.00791	0.01238	0.01213	0.00492	0.00751	0.011	0.01051	0.00845	0.00791	0.01188
2207.58	0.00983	0.00811	0.012	0.01219	0.00424	0.0077	0.0112	0.01046	0.00823	0.008	0.01191
2205.72	0.00938	0.00776	0.01155	0.01224	0.00419	0.0074	0.01085	0.01075	0.00811	0.00794	0.01137
2203.86	0.00858	0.00726	0.01118	0.01206	0.00432	0.00715	0.01084	0.01084	0.00797	0.00756	0.01085
2201.99	0.00935	0.00721	0.01069	0.01174	0.00405	0.00692	0.01078	0.0105	0.00781	0.00719	0.01157
2200.13	0.00889	0.00755	0.01017	0.01121	0.00434	0.00705	0.01057	0.01012	0.00792	0.00747	0.01227
2198.27	0.00712	0.00758	0.01047	0.01103	0.00429	0.00744	0.01073	0.01013	0.00818	0.00766	0.01197
2196.41	0.0059	0.00692	0.01099	0.01152	0.0035	0.00729	0.01051	0.01002	0.00818	0.0077	0.01136
2194.54	0.00492	0.00666	0.01105	0.01116	0.00324	0.0068	0.00977	0.01013	0.00754	0.00783	0.01108
2192.68	0.00637	0.0069	0.01105	0.01086	0.00328	0.00687	0.01011	0.00995	0.00721	0.00737	0.01126
2190.82	0.00776	0.00678	0.01067	0.0115	0.00322	0.00699	0.01059	0.0098	0.00742	0.00689	0.01054
2188.95	0.00604	0.0067	0.00991	0.01107	0.0033	0.00657	0.01052	0.0101	0.00749	0.00699	0.00975
2187.09	0.00494	0.00645	0.00952	0.01004	0.00306	0.00671	0.01012	0.00968	0.00769	0.00688	0.01048
2185.23	0.00717	0.00677	0.01004	0.01018	0.00265	0.00681	0.00972	0.00954	0.00731	0.00649	0.01124
2183.37	0.00901	0.007	0.01001	0.01062	0.00226	0.00651	0.00996	0.00977	0.00672	0.00654	0.01158
2181.5	0.00872	0.00665	0.00992	0.01094	0.00233	0.00643	0.01046	0.00956	0.00685	0.0068	0.01141
2179.64	0.00979	0.00669	0.01032	0.01126	0.00263	0.00657	0.01093	0.00941	0.00716	0.00639	0.01111
2177.78	0.00907	0.00691	0.01056	0.01095	0.0023	0.00683	0.01098	0.0092	0.00753	0.00602	0.01056
2175.92	0.00729	0.00721	0.01073	0.01123	0.00312	0.00657	0.01085	0.00941	0.00758	0.00656	0.00975
2174.05	0.00531	0.00709	0.01089	0.01133	0.00301	0.00546	0.01004	0.00908	0.0071	0.00689	0.00948
2172.19	0.00275	0.00621	0.01032	0.01013	0.00205	0.00519	0.00928	0.0082	0.00658	0.00664	0.00984
2170.33	0.00128	0.00515	0.00936	0.00979	0.00231	0.00562	0.0092	0.00868	0.00616	0.0066	0.00986
2168.47	0.000508768	0.00482	0.0098	0.01019	0.00145	0.00478	0.00873	0.00934	0.00559	0.00604	0.00926
2166.6	0.00285	0.00509	0.0101	0.00949	0.00113	0.00432	0.00846	0.00923	0.0055	0.00479	0.00893
2164.74	0.00392	0.00543	0.00856	0.00823	0.00108	0.00413	0.00793	0.00865	0.00541	0.00413	0.00886
2162.88	0.00237	0.00508	0.00757	0.00803	0.000686802	0.00449	0.00759	0.00778	0.00553	0.00414	0.00914
2161.02	0.00377	0.00522	0.00836	0.00911	0.00175	0.00605	0.00885	0.00844	0.00664	0.00525	0.00966
2159.15	0.00736	0.00738	0.00905	0.01024	0.00337	0.0067	0.00992	0.01008	0.00769	0.00675	0.01011
2157.29	0.00883	0.00874	0.0102	0.01069	0.00518	0.0076	0.01041	0.01088	0.00865	0.00779	0.01114
2155.43	0.01048	0.00813	0.01176	0.01144	0.00551	0.00833	0.01106	0.01094	0.00929	0.00862	0.01217
2153.56	0.01089	0.00774	0.01178	0.0122	0.00501	0.00803	0.0116	0.01106	0.00921	0.00939	0.0125
2151.7	0.00739	0.00805	0.0113	0.01221	0.00522	0.0079	0.01177	0.01142	0.009	0.00979	0.01246
2149.84	0.00763	0.00857	0.01198	0.01297	0.00573	0.00806	0.01228	0.01206	0.00958	0.00962	0.01242
2147.98	0.01024	0.00925	0.01267	0.01363	0.00594	0.00871	0.01233	0.01225	0.01014	0.0092	0.01246
2146.11	0.00916	0.0096	0.01281	0.01341	0.00619	0.00938	0.0123	0.01186	0.01013	0.00916	0.01277
2144.25	0.00848	0.00954	0.01317	0.01318	0.00659	0.00939	0.01287	0.01223	0.01032	0.00962	0.01327
2142.39	0.01126	0.01004	0.0138	0.01327	0.00682	0.00951	0.01309	0.01249	0.01046	0.01034	0.0132
2140.53	0.01287	0.01054	0.01387	0.01366	0.0074	0.01009	0.0132	0.01259	0.01045	0.01085	0.01285
2138.66	0.0123	0.01094	0.01374	0.01407	0.00759	0.01052	0.01354	0.01333	0.01089	0.01108	0.01305
2136.8	0.01236	0.01156	0.014	0.01444	0.00781	0.01112	0.0138	0.01408	0.01175	0.01159	0.01376
2134.94	0.01311	0.01213	0.01448	0.01459	0.00875	0.01198	0.01428	0.01432	0.01198	0.01212	0.01423
2133.08	0.01308	0.01263	0.01492	0.01491	0.00923	0.01251	0.01485	0.01415	0.01204	0.01237	0.01446
2131.21	0.01377	0.01288	0.01492	0.01529	0.00945	0.01273	0.01483	0.01418	0.01237	0.01247	0.01493
2129.35	0.01487	0.01295	0.01483	0.01532	0.00992	0.01272	0.01489	0.01453	0.01282	0.01276	0.01539
2127.49	0.0144	0.01293	0.01501	0.01542	0.01013	0.01277	0.01525	0.01491	0.01312	0.01312	0.01558
2125.63	0.01428	0.01308	0.01528	0.01575	0.00979	0.01302	0.01561	0.01498	0.01299	0.01327	0.0158
2123.76	0.01508	0.01328	0.0154	0.01588	0.0094	0.01299	0.01572	0.01501	0.01295	0.0132	0.01572
2121.9	0.01493	0.01341	0.01552	0.01596	0.00939	0.0131	0.0158	0.01487	0.01314	0.01301	0.01561
2120.04	0.01377	0.01335	0.01577	0.01607	0.00966	0.01355	0.01589	0.015	0.01326	0.013	0.01585
2118.17	0.01368	0.01312	0.01573	0.01604	0.00997	0.01363	0.01558	0.01527	0.01345	0.01319	0.01569
2116.31	0.0142	0.01298	0.01568	0.01603	0.01015	0.01362	0.01542	0.01503	0.01345	0.01327	0.01544
2114.45	0.01372	0.0131	0.01559	0.01578	0.00998	0.01355	0.01553	0.01492	0.01317	0.01305	0.01559
2112.59	0.01376	0.01321	0.01535	0.01555	0.00972	0.0134	0.01542	0.01482	0.01347	0.01298	0.01542
2110.72	0.01386	0.01334	0.01526	0.01552	0.00953	0.01311	0.01517	0.01471	0.01357	0.01305	0.01513
2108.86	0.01312	0.01355	0.01534	0.01561	0.00937	0.01276	0.01525	0.01474	0.01291	0.01297	0.0152
2107	0.01378	0.01355	0.01534	0.01551	0.00914	0.01262	0.01547	0.0147	0.01249	0.01309	0.01535
2105.14	0.01455	0.01348	0.01546	0.0155	0.00872	0.01273	0.01563	0.01459	0.0126	0.01317	0.01546
2103.27	0.01331	0.01334	0.01546	0.01565	0.00905	0.01269	0.01556	0.01448	0.01259	0.01279	0.01537
2101.41	0.01273	0.01295	0.01503	0.01554	0.00966	0.0126	0.01531	0.01456	0.01267	0.01259	0.01532
2099.55	0.01286	0.01278	0.01487	0.01531	0.00948	0.01285	0.01518	0.01446	0.01308	0.01245	0.0151
2097.69	0.01346	0.01272	0.01483	0.01504	0.00959	0.01293	0.01518	0.01436	0.01305	0.01212	0.01488
2095.82	0.01367	0.01269	0.01495	0.0151	0.00987	0.01282	0.01499	0.01425	0.01264	0.0122	0.01531
2093.96	0.01273	0.01276	0.01509	0.01527	0.00932	0.01285	0.01476	0.01432	0.01261	0.0122	0.01537
2092.1	0.013	0.01247	0.01487	0.01537	0.00887	0.01276	0.01492	0.01464	0.01271	0.0121	0.01514
2090.24	0.01248	0.01207	0.01473	0.01533	0.00911	0.01238	0.01509	0.01451	0.01229	0.01219	0.01493
2088.37	0.0112	0.01208	0.01464	0.01498	0.00904	0.01228	0.01499	0.01426	0.01207	0.01207	0.0143
2086.51	0.01157	0.0123	0.01451	0.01447	0.0086	0.01237	0.01469	0.0139	0.01217	0.01162	0.01408
2084.65	0.01153	0.01196	0.01446	0.01429	0.00857	0.01232	0.01433	0.01367	0.01204	0.01141	0.01422
2082.78	0.01073	0.01164	0.01427	0.01438	0.00852	0.01221	0.01416	0.01374	0.0117	0.01156	0.01405
2080.92	0.01145	0.01154	0.01393	0.01408	0.0082	0.01187	0.01407	0.01343	0.0113	0.01129	0.01393
2079.06	0.01146	0.01127	0.01373	0.01381	0.00786	0.01145	0.01387	0.01295	0.01109	0.01105	0.01373
2077.2	0.01076	0.01128	0.01351	0.01367	0.00743	0.01111	0.01349	0.01282	0.01115	0.01078	0.01337
2075.33	0.01052	0.01096	0.01333	0.0133	0.00727	0.01113	0.01331	0.01253	0.01124	0.01049	0.01335
2073.47	0.01092	0.01052	0.01325	0.01305	0.00748	0.01113	0.01317	0.01236	0.01116	0.01071	0.01358
2071.61	0.01153	0.0107	0.01294	0.01308	0.00737	0.01065	0.01302	0.01258	0.01086	0.01035	0.01355
2069.75	0.01157	0.0103	0.01246	0.0129	0.00687	0.0101	0.0128	0.01254	0.01041	0.00983	0.01307
2067.88	0.01157	0.01019	0.01245	0.01256	0.00709	0.01024	0.01256	0.01219	0.01014	0.01003	0.01292
2066.02	0.01059	0.01037	0.01263	0.01269	0.00696	0.01063	0.0123	0.01222	0.00997	0.00998	0.01268
2064.16	0.00962	0.01005	0.01213	0.0128	0.00611	0.01021	0.01214	0.01229	0.00964	0.00983	0.01217
2062.3	0.00977	0.00962	0.01179	0.01238	0.00571	0.0098	0.01219	0.01182	0.00958	0.00969	0.01181
2060.43	0.00836	0.00907	0.01176	0.01222	0.0056	0.00948	0.01175	0.01147	0.00949	0.0091	0.01181
2058.57	0.00689	0.00911	0.01145	0.01185	0.00555	0.00904	0.01128	0.01155	0.00899	0.00852	0.0119
2056.71	0.00671	0.00879	0.01121	0.01118	0.00537	0.00896	0.01092	0.01134	0.00869	0.00817	0.01123
2054.85	0.00592	0.00811	0.01089	0.01078	0.00448	0.00815	0.01043	0.01073	0.00818	0.00792	0.01074
2052.98	0.00545	0.00739	0.01031	0.01018	0.00268	0.00702	0.01045	0.01028	0.00777	0.00729	0.01075
2051.12	0.00656	0.00696	0.01011	0.0097	0.002	0.00699	0.01072	0.00976	0.00744	0.00656	0.01053
2049.26	0.00813	0.00667	0.01006	0.00965	0.00253	0.00715	0.0103	0.00914	0.00659	0.00627	0.00985
2047.39	0.00632	0.00598	0.00912	0.00915	0.00239	0.00691	0.00973	0.00865	0.00615	0.00635	0.00948
2045.53	0.00377	0.00598	0.00845	0.00862	0.00237	0.00677	0.00942	0.00871	0.00608	0.00638	0.00944
2043.67	0.00506	0.0057	0.00854	0.00883	0.00253	0.00697	0.00892	0.00892	0.00618	0.00609	0.009
2041.81	0.00452	0.00567	0.00836	0.00895	0.00216	0.00676	0.00807	0.00835	0.00626	0.00593	0.00859
2039.94	0.00218	0.00563	0.00801	0.00906	0.00135	0.00568	0.00757	0.00787	0.00561	0.00571	0.00828
2038.08	0.00274	0.00482	0.00792	0.00907	0.000472521	0.00475	0.0081	0.00843	0.0046	0.00551	0.00835
2036.22	0.00378	0.00443	0.00823	0.00881	0.000906951	0.00495	0.0082	0.00868	0.00458	0.00491	0.00883
2034.36	0.00361	0.00466	0.00849	0.00831	0.00205	0.00591	0.00802	0.0084	0.00567	0.00461	0.00873
2032.49	0.00434	0.00452	0.00825	0.00813	0.00252	0.00648	0.0082	0.00851	0.00624	0.00459	0.00849
2030.63	0.00574	0.0047	0.00827	0.00867	0.00207	0.00596	0.00775	0.00839	0.00591	0.00446	0.00865
2028.77	0.00542	0.00497	0.00804	0.0086	0.00111	0.00519	0.00771	0.00835	0.00558	0.0048	0.00889
2026.91	0.00526	0.00471	0.00782	0.00858	0.0014	0.00539	0.00815	0.00818	0.00593	0.00512	0.00875
2025.04	0.00633	0.00474	0.00808	0.00877	0.00189	0.00579	0.00809	0.00788	0.00602	0.00484	0.00832
2023.18	0.00611	0.00531	0.0079	0.00822	0.00104	0.00559	0.00745	0.00809	0.00572	0.00417	0.00813
2021.32	0.00673	0.00545	0.00737	0.00774	0.0012	0.00546	0.00659	0.00778	0.00581	0.0041	0.00795
2019.46	0.00617	0.00537	0.00788	0.00824	0.00173	0.00591	0.00731	0.00721	0.00526	0.00488	0.00834
2017.59	0.00385	0.00611	0.00834	0.00849	0.00172	0.00608	0.0081	0.00763	0.00455	0.00564	0.00868
2015.73	0.00566	0.00601	0.0078	0.00828	0.00231	0.00577	0.00766	0.00831	0.00468	0.00556	0.00878
2013.87	0.00542	0.00514	0.0077	0.00847	0.00264	0.00604	0.00758	0.00805	0.00552	0.00511	0.00875
2012	0.00265	0.00463	0.00817	0.00846	0.00211	0.00582	0.00773	0.00779	0.00537	0.00489	0.00834
2010.14	0.00374	0.00507	0.00854	0.00868	0.00208	0.00554	0.00827	0.0084	0.00519	0.00563	0.00816
2008.28	0.00435	0.00588	0.00857	0.00922	0.00221	0.00626	0.00864	0.00846	0.00591	0.0062	0.00825
2006.42	0.00503	0.00515	0.00854	0.00922	0.00228	0.00699	0.00818	0.00809	0.00654	0.00582	0.00863
2004.55	0.0063	0.00484	0.00835	0.00896	0.00276	0.00709	0.00791	0.00801	0.00657	0.00587	0.00868
2002.69	0.00448	0.00583	0.00831	0.00882	0.003	0.00631	0.00814	0.00793	0.00584	0.00639	0.00821
2000.83	0.00549	0.00603	0.00846	0.00866	0.00278	0.00564	0.00847	0.00818	0.00586	0.00629	0.00832
1998.97	0.00489	0.0057	0.00832	0.00849	0.00246	0.00579	0.00838	0.00807	0.0061	0.00568	0.00857
1997.1	0.00209	0.00559	0.00796	0.00825	0.00277	0.00648	0.00798	0.00747	0.00608	0.00552	0.00839
1995.24	0.00305	0.00551	0.0071	0.00794	0.00336	0.00637	0.00764	0.00748	0.00562	0.00535	0.00781
1993.38	0.0046	0.00531	0.00685	0.00781	0.00289	0.00603	0.00752	0.0077	0.00547	0.00513	0.00777
1991.52	0.00547	0.00522	0.00754	0.00801	0.0019	0.00616	0.00738	0.00726	0.00577	0.00478	0.00819
1989.65	0.0053	0.00525	0.0078	0.00825	0.00143	0.00576	0.00751	0.00693	0.00524	0.00459	0.00776
1987.79	0.00417	0.0049	0.00733	0.0079	0.00165	0.00496	0.00748	0.00738	0.00419	0.00427	0.00753
1985.93	0.00303	0.00411	0.00684	0.00722	0.00187	0.00451	0.00702	0.0074	0.00386	0.0038	0.00744
1984.07	0.00175	0.00322	0.00672	0.00699	0.00112	0.00466	0.00663	0.00651	0.00413	0.00378	0.00701
1982.2	0.00203	0.00299	0.00657	0.00678	0.000253833	0.00388	0.0065	0.00546	0.00339	0.00336	0.00708
1980.34	0.0023	0.00326	0.00614	0.00643	-0.000185943	0.00317	0.00635	0.00531	0.00287	0.00325	0.00703
1978.48	0.00141	0.00341	0.00654	0.0066	-0.000267836	0.00372	0.00607	0.00639	0.00402	0.00367	0.00646
1976.61	0.00119	0.00343	0.00707	0.00682	0.00032355	0.00431	0.0062	0.00669	0.00481	0.00334	0.00618
1974.75	0.00164	0.00359	0.00682	0.00687	0.000501951	0.00453	0.00696	0.00683	0.00512	0.00358	0.0063
1972.89	0.00366	0.00374	0.00657	0.00732	0.00121	0.00467	0.00695	0.00688	0.00512	0.00444	0.00666
1971.03	0.00592	0.00367	0.0061	0.00761	0.00228	0.00515	0.0062	0.00643	0.00463	0.00477	0.00701
1969.16	0.00541	0.00427	0.0066	0.00761	0.00259	0.00543	0.00637	0.00659	0.00444	0.00476	0.00729
1967.3	0.00403	0.00515	0.00771	0.00823	0.00267	0.00575	0.00676	0.00699	0.00503	0.00523	0.00758
1965.44	0.00556	0.00565	0.00776	0.00866	0.00271	0.00605	0.0069	0.0073	0.00591	0.00577	0.00767
1963.58	0.00548	0.00595	0.0079	0.00827	0.00284	0.00634	0.00733	0.00771	0.00631	0.00564	0.00773
1961.71	0.00484	0.00626	0.0084	0.00783	0.00302	0.00645	0.00769	0.00798	0.0063	0.00577	0.00779
1959.85	0.00565	0.00645	0.00845	0.00779	0.00329	0.00635	0.00805	0.00794	0.00615	0.00622	0.00803
1957.99	0.00639	0.00644	0.00815	0.00835	0.00381	0.00653	0.00852	0.00784	0.00622	0.00634	0.00824
1956.13	0.00725	0.0062	0.00835	0.00882	0.00396	0.00694	0.0087	0.00821	0.00646	0.00618	0.00828
1954.26	0.00774	0.00591	0.00869	0.00872	0.0034	0.00707	0.00876	0.00821	0.00669	0.00611	0.00867
1952.4	0.0076	0.00587	0.00872	0.00891	0.00351	0.00719	0.00904	0.00792	0.00675	0.0063	0.00899
1950.54	0.00636	0.00625	0.0089	0.00903	0.00395	0.00714	0.00906	0.00825	0.00668	0.00641	0.00886
1948.68	0.00597	0.00654	0.00898	0.0089	0.00382	0.00688	0.00863	0.00847	0.00667	0.00661	0.00905
1946.81	0.00776	0.00708	0.00863	0.00895	0.00407	0.00708	0.00836	0.00856	0.00696	0.00671	0.00908
1944.95	0.0098	0.00733	0.00883	0.00908	0.00548	0.00736	0.00853	0.00883	0.00725	0.00668	0.00893
1943.09	0.00995	0.00753	0.00918	0.00956	0.00588	0.00782	0.00917	0.00906	0.00763	0.00709	0.00939
1941.22	0.01006	0.00785	0.00933	0.01013	0.00561	0.00798	0.00946	0.00915	0.00769	0.00745	0.00967
1939.36	0.00934	0.00817	0.00981	0.01015	0.00543	0.00815	0.00931	0.00903	0.00784	0.00754	0.00948
1937.5	0.00815	0.00827	0.0098	0.0099	0.00499	0.00824	0.00933	0.00911	0.00792	0.00749	0.00947
1935.64	0.00843	0.00803	0.0096	0.00981	0.00505	0.0082	0.00959	0.00923	0.00795	0.00756	0.00989
1933.77	0.00878	0.00778	0.00998	0.00968	0.00549	0.00838	0.00989	0.00927	0.00831	0.00793	0.01016
1931.91	0.00826	0.00793	0.01023	0.00982	0.00545	0.00844	0.00989	0.00956	0.00827	0.00823	0.01012
1930.05	0.00911	0.00824	0.01029	0.01019	0.00568	0.00839	0.00979	0.00975	0.00818	0.0082	0.01014
1928.19	0.00946	0.00849	0.01037	0.01022	0.00572	0.00857	0.00987	0.00962	0.00846	0.0079	0.01008
1926.32	0.01006	0.00864	0.01022	0.01023	0.0067	0.00855	0.00991	0.00968	0.00868	0.00775	0.0099
1924.46	0.01143	0.00866	0.01018	0.01054	0.00706	0.00852	0.00999	0.0098	0.00859	0.0082	0.01023
1922.6	0.01079	0.00911	0.01008	0.01058	0.00624	0.00872	0.00982	0.00965	0.00868	0.00817	0.01048
1920.74	0.01123	0.00945	0.01028	0.01057	0.00703	0.00856	0.00974	0.00971	0.00884	0.00803	0.01038
1918.87	0.01208	0.0096	0.01077	0.01094	0.00723	0.00886	0.0103	0.00998	0.0091	0.00872	0.01065
1917.01	0.01187	0.00919	0.0108	0.01121	0.0071	0.00905	0.01056	0.01016	0.00896	0.00885	0.01066
1915.15	0.01117	0.00884	0.01087	0.01128	0.00688	0.00905	0.01072	0.01038	0.00874	0.00868	0.01061
1913.29	0.01144	0.00916	0.01093	0.01116	0.00708	0.00915	0.01072	0.0105	0.00895	0.0086	0.01067
1911.42	0.01212	0.00948	0.01088	0.01099	0.00739	0.00945	0.01052	0.0106	0.00937	0.00896	0.01067
1909.56	0.01126	0.0096	0.01106	0.011	0.00732	0.00974	0.01058	0.01069	0.00974	0.00929	0.01082
1907.7	0.01111	0.00955	0.0112	0.0112	0.00725	0.00971	0.01071	0.01065	0.00968	0.0092	0.01084
1905.83	0.0112	0.0095	0.01118	0.01137	0.00699	0.00969	0.0108	0.01062	0.00959	0.00917	0.01101
1903.97	0.01054	0.00958	0.01137	0.01155	0.00676	0.00964	0.01082	0.01065	0.00954	0.00922	0.01123
1902.11	0.01081	0.00965	0.01149	0.0115	0.00686	0.00954	0.0108	0.01058	0.00941	0.00934	0.01108
1900.25	0.01102	0.00967	0.01139	0.01133	0.00711	0.00956	0.01082	0.01049	0.00944	0.00932	0.01114
1898.38	0.01064	0.01007	0.01139	0.01141	0.00745	0.00966	0.0109	0.01064	0.00963	0.00928	0.01121
1896.52	0.01125	0.01011	0.01154	0.01169	0.00781	0.00978	0.01108	0.01093	0.00963	0.0096	0.01106
1894.66	0.0118	0.01025	0.0115	0.01179	0.0075	0.01003	0.01116	0.01099	0.00988	0.00971	0.01118
1892.8	0.0122	0.01053	0.01141	0.01165	0.00812	0.01019	0.01108	0.01086	0.01019	0.00959	0.01121
1890.93	0.01256	0.01036	0.0117	0.01187	0.00843	0.01043	0.01126	0.01095	0.01015	0.0099	0.01133
1889.07	0.01196	0.01033	0.0119	0.01213	0.00818	0.01036	0.01154	0.01121	0.00997	0.00995	0.01171
1887.21	0.01224	0.01029	0.01201	0.01215	0.00824	0.01018	0.01155	0.01133	0.00993	0.01001	0.01175
1885.35	0.01293	0.01028	0.01211	0.01205	0.00793	0.01012	0.0116	0.01149	0.01002	0.01022	0.01165
1883.48	0.01263	0.0102	0.01209	0.01202	0.00786	0.01004	0.01164	0.01165	0.01013	0.01023	0.01178
1881.62	0.01203	0.01023	0.01208	0.01216	0.00805	0.01031	0.01161	0.01162	0.01024	0.0102	0.01202
1879.76	0.01211	0.01043	0.01206	0.01212	0.00797	0.01047	0.01168	0.01148	0.01029	0.0101	0.01208
1877.9	0.01187	0.01066	0.0121	0.01203	0.0079	0.01043	0.01166	0.01146	0.01032	0.01002	0.01193
1876.03	0.01161	0.01062	0.01208	0.01215	0.00792	0.01048	0.01156	0.01144	0.01027	0.01006	0.01171
1874.17	0.01161	0.01075	0.01193	0.01216	0.00772	0.01058	0.01156	0.01121	0.01037	0.01	0.01153
1872.31	0.01289	0.01126	0.01177	0.01198	0.00907	0.01065	0.01149	0.01117	0.01067	0.00984	0.0115
1870.44	0.01551	0.01146	0.01202	0.01205	0.01051	0.01099	0.01166	0.01136	0.01101	0.01024	0.01174
1868.58	0.01563	0.01153	0.01246	0.01226	0.01012	0.01122	0.01199	0.01153	0.01114	0.01069	0.01195
1866.72	0.01446	0.01125	0.01265	0.01245	0.00956	0.0111	0.01204	0.01167	0.01098	0.01077	0.01202
1864.86	0.01356	0.01127	0.01262	0.01255	0.00912	0.0112	0.01207	0.0117	0.01105	0.01078	0.01207
1862.99	0.01312	0.01136	0.01263	0.01276	0.00888	0.01131	0.01219	0.01186	0.01117	0.01082	0.01222
1861.13	0.01298	0.01151	0.01276	0.013	0.00867	0.01138	0.01224	0.01207	0.01126	0.01088	0.01242
1859.27	0.01314	0.01135	0.01286	0.01301	0.00884	0.01119	0.0123	0.01216	0.01111	0.01104	0.01243
1857.41	0.01265	0.0113	0.01286	0.01301	0.00866	0.01124	0.01234	0.01219	0.01117	0.0112	0.01239
1855.54	0.01253	0.01129	0.01276	0.01302	0.00892	0.01123	0.01231	0.01211	0.01112	0.01102	0.0124
1853.68	0.01244	0.01149	0.01268	0.01292	0.00853	0.01125	0.01243	0.01213	0.01109	0.01092	0.01236
1851.82	0.01345	0.01152	0.01267	0.01283	0.00905	0.01114	0.01247	0.01217	0.01115	0.01088	0.01227
1849.96	0.01464	0.01163	0.01262	0.01273	0.00927	0.01138	0.01243	0.01211	0.01141	0.0109	0.01223
1848.09	0.0154	0.01233	0.01251	0.01264	0.0101	0.01161	0.01239	0.01208	0.0117	0.01083	0.01227
1846.23	0.01729	0.01254	0.01293	0.01292	0.01162	0.01176	0.01243	0.01212	0.01169	0.01124	0.01242
1844.37	0.01654	0.01264	0.01337	0.01316	0.01078	0.01224	0.0127	0.01238	0.01199	0.01172	0.01261
1842.51	0.01544	0.01238	0.01333	0.01309	0.01015	0.01212	0.01286	0.01257	0.01196	0.01163	0.01268
1840.64	0.01512	0.01209	0.01338	0.0132	0.00988	0.0121	0.01295	0.01264	0.01187	0.01165	0.01273
1838.78	0.01406	0.01231	0.01354	0.01334	0.00983	0.01214	0.01313	0.01274	0.01199	0.01166	0.01282
1836.92	0.01413	0.01219	0.01354	0.01336	0.01008	0.01202	0.01314	0.01277	0.01188	0.01171	0.01294
1835.05	0.014	0.01234	0.01331	0.01329	0.00937	0.01224	0.01303	0.01271	0.0121	0.01173	0.0129
1833.19	0.01513	0.01289	0.0131	0.01319	0.01064	0.01219	0.01297	0.01271	0.01236	0.01161	0.01272
1831.33	0.0168	0.01309	0.01336	0.0134	0.01161	0.01241	0.01319	0.01279	0.01235	0.01212	0.01284
1829.47	0.01616	0.01352	0.01345	0.01354	0.01109	0.01274	0.01337	0.01296	0.01265	0.01218	0.01296
1827.6	0.01717	0.01322	0.01375	0.01371	0.01207	0.01259	0.01343	0.01311	0.01258	0.01222	0.01312
1825.74	0.01686	0.01321	0.01428	0.01404	0.01156	0.01294	0.01359	0.01325	0.01269	0.01265	0.01338
1823.88	0.01535	0.013	0.01435	0.0142	0.01104	0.01293	0.01375	0.01344	0.0127	0.01258	0.01343
1822.02	0.01488	0.01292	0.01447	0.01431	0.01056	0.01294	0.01404	0.01367	0.01281	0.01273	0.01351
1820.15	0.01513	0.01324	0.01457	0.01437	0.01082	0.01316	0.01424	0.01388	0.01307	0.01289	0.01375
1818.29	0.01512	0.01329	0.0147	0.01452	0.0109	0.01325	0.01436	0.01396	0.01312	0.01296	0.01398
1816.43	0.01528	0.01354	0.01475	0.01464	0.01058	0.01337	0.01441	0.01402	0.01325	0.01289	0.014
1814.57	0.0164	0.01391	0.01474	0.0147	0.01118	0.01354	0.01444	0.01413	0.01354	0.01291	0.01404
1812.7	0.01704	0.01427	0.01498	0.01482	0.01172	0.01393	0.01455	0.01422	0.01386	0.0133	0.01414
1810.84	0.017	0.01427	0.01519	0.01494	0.01195	0.01403	0.01466	0.01433	0.01386	0.01363	0.01418
1808.98	0.01684	0.0142	0.01527	0.01499	0.01177	0.01389	0.01477	0.01443	0.01377	0.01374	0.01428
1807.12	0.01643	0.01431	0.01534	0.01506	0.01143	0.01397	0.0149	0.01461	0.01385	0.01371	0.01441
1805.25	0.01729	0.015	0.01527	0.01513	0.01185	0.01425	0.01502	0.01476	0.01438	0.01362	0.01449
1803.39	0.01893	0.01544	0.0154	0.01523	0.01299	0.01464	0.0152	0.01482	0.01478	0.01383	0.01464
1801.53	0.01875	0.01533	0.01565	0.01543	0.01341	0.0148	0.01531	0.01495	0.01474	0.01413	0.01478
1799.66	0.01864	0.01521	0.01572	0.01563	0.01365	0.01467	0.01535	0.01505	0.01466	0.01418	0.01481
1797.8	0.01871	0.01542	0.01583	0.01578	0.01335	0.01482	0.01551	0.01519	0.01494	0.01433	0.01491
1795.94	0.01928	0.01613	0.01583	0.01583	0.01407	0.01509	0.01561	0.01552	0.01546	0.01429	0.01507
1794.08	0.02169	0.01669	0.01619	0.016	0.01515	0.01563	0.01596	0.01581	0.01585	0.0148	0.0154
1792.21	0.02115	0.01651	0.01672	0.01629	0.01487	0.01592	0.01626	0.01589	0.01576	0.01543	0.01561
1790.35	0.019	0.01597	0.01682	0.01656	0.01373	0.01577	0.01638	0.01611	0.01553	0.01537	0.01579
1788.49	0.01891	0.0164	0.01692	0.01682	0.01357	0.01599	0.0167	0.01647	0.01597	0.01536	0.01608
1786.63	0.01948	0.01656	0.01721	0.01709	0.0139	0.01628	0.01699	0.01671	0.01618	0.01577	0.01629
1784.76	0.01943	0.01701	0.01724	0.01719	0.01411	0.01649	0.01707	0.01683	0.01648	0.01596	0.01639
1782.9	0.02092	0.01722	0.01742	0.01734	0.01513	0.01651	0.01722	0.01703	0.0166	0.01615	0.01661
1781.04	0.02044	0.01759	0.01782	0.01762	0.01463	0.017	0.01756	0.01726	0.01691	0.01655	0.01686
1779.18	0.02034	0.01747	0.01796	0.0177	0.01516	0.0171	0.01775	0.01745	0.01697	0.01651	0.01696
1777.31	0.02064	0.01796	0.01811	0.01786	0.01514	0.01759	0.01802	0.01782	0.01752	0.01673	0.0172
1775.45	0.02281	0.01876	0.01819	0.01807	0.01743	0.01787	0.01823	0.01822	0.01808	0.01692	0.01748
1773.59	0.02551	0.01917	0.0188	0.01844	0.01802	0.01846	0.01863	0.01841	0.01842	0.0179	0.01791
1771.73	0.02503	0.01986	0.01907	0.01875	0.01814	0.01882	0.01902	0.01875	0.01895	0.01827	0.01826
1769.86	0.02536	0.01962	0.01956	0.01936	0.01862	0.01894	0.01952	0.01942	0.019	0.01865	0.01878
1768	0.02379	0.01988	0.02019	0.02004	0.01713	0.01965	0.02009	0.02007	0.01949	0.01941	0.01936
1766.14	0.02321	0.02047	0.02056	0.02057	0.01766	0.02015	0.0207	0.0208	0.02025	0.01978	0.02005
1764.27	0.02537	0.02125	0.02142	0.0214	0.01951	0.02089	0.02154	0.0218	0.02122	0.02085	0.02101
1762.41	0.02622	0.02233	0.02243	0.02232	0.01948	0.02202	0.02246	0.02284	0.02234	0.02232	0.02196
1760.55	0.02708	0.02365	0.02327	0.02333	0.02079	0.02297	0.02343	0.02396	0.02359	0.02327	0.02296
1758.69	0.02967	0.02467	0.02476	0.02489	0.02254	0.02426	0.02475	0.02535	0.02501	0.02498	0.02441
1756.82	0.02957	0.02654	0.02632	0.02649	0.02256	0.02626	0.02625	0.02691	0.0272	0.02689	0.02605
1754.96	0.03228	0.02824	0.02779	0.02819	0.02563	0.0278	0.02794	0.0288	0.02922	0.02839	0.02775
1753.1	0.0378	0.03097	0.03004	0.03044	0.0289	0.03017	0.03009	0.03096	0.03202	0.03108	0.02986
1751.24	0.04223	0.03398	0.03237	0.03267	0.03219	0.03243	0.03196	0.03291	0.03474	0.03365	0.03189
1749.37	0.04474	0.03609	0.03459	0.03506	0.03333	0.03445	0.03384	0.03496	0.03699	0.036	0.03385
1747.51	0.04586	0.03837	0.03647	0.03725	0.03389	0.03654	0.03564	0.03703	0.03943	0.03794	0.03562
1745.65	0.04798	0.0396	0.03831	0.03915	0.03531	0.03823	0.0374	0.03877	0.04117	0.03964	0.03728
1743.79	0.04811	0.04121	0.03984	0.04073	0.03584	0.03978	0.03897	0.04022	0.04287	0.0411	0.03872
1741.92	0.05033	0.04181	0.04101	0.0419	0.03818	0.04047	0.04	0.04142	0.0436	0.04208	0.03968
1740.06	0.04973	0.0426	0.04195	0.04268	0.03682	0.04159	0.04082	0.04215	0.04436	0.04314	0.04037
1738.2	0.04963	0.04416	0.0424	0.04343	0.0387	0.04238	0.04176	0.04306	0.04554	0.04338	0.0411
1736.34	0.05512	0.04508	0.04366	0.04451	0.04184	0.0434	0.04297	0.04399	0.04634	0.04469	0.04194
1734.47	0.05479	0.04614	0.04426	0.04446	0.04124	0.04424	0.04323	0.04388	0.0467	0.04545	0.04193
1732.61	0.05391	0.04561	0.04462	0.04462	0.0419	0.04406	0.0437	0.04416	0.04624	0.04542	0.04228
1730.75	0.05266	0.04577	0.04568	0.04551	0.04086	0.04477	0.04474	0.04499	0.04652	0.0463	0.04322
1728.88	0.05132	0.04642	0.04675	0.04647	0.04057	0.04563	0.0459	0.04607	0.0472	0.04713	0.0443
1727.02	0.05243	0.04802	0.04829	0.04778	0.04185	0.04701	0.04749	0.04744	0.04858	0.04845	0.0457
1725.16	0.05512	0.0498	0.0504	0.04948	0.04379	0.04861	0.04932	0.04899	0.05014	0.05039	0.04739
1723.3	0.05666	0.05225	0.05258	0.05132	0.04536	0.05072	0.05134	0.05081	0.05238	0.05243	0.04935
1721.43	0.06146	0.05528	0.05496	0.05347	0.04992	0.05301	0.05368	0.05299	0.05525	0.05458	0.05158
1719.57	0.06869	0.05927	0.05823	0.05613	0.05413	0.05628	0.05626	0.0552	0.05866	0.05794	0.05404
1717.71	0.07228	0.06244	0.06112	0.05853	0.0577	0.05899	0.0583	0.05718	0.06116	0.06073	0.05607
1715.85	0.07299	0.0637	0.06411	0.06121	0.05915	0.06088	0.06047	0.0594	0.06278	0.06332	0.05834
1713.98	0.07225	0.06591	0.06704	0.06402	0.05925	0.06314	0.06287	0.06197	0.06521	0.06575	0.06084
1712.12	0.07445	0.06825	0.07022	0.0672	0.0611	0.06564	0.06559	0.06506	0.06791	0.06828	0.06349
1710.26	0.07727	0.07209	0.07383	0.07077	0.06307	0.06913	0.06878	0.06846	0.07171	0.07142	0.06644
1708.4	0.08328	0.07606	0.07764	0.07461	0.0685	0.07251	0.07207	0.07204	0.07565	0.07461	0.06956
1706.53	0.08895	0.08065	0.08245	0.07951	0.0712	0.07716	0.07607	0.07642	0.08044	0.07922	0.07336
1704.67	0.09234	0.08647	0.08681	0.08433	0.07533	0.08207	0.08029	0.08119	0.08619	0.08327	0.07731
1702.81	0.10305	0.09172	0.09332	0.091	0.08343	0.08777	0.08604	0.08759	0.09225	0.08914	0.08273
1700.95	0.1104	0.10063	0.10155	0.09939	0.08807	0.09655	0.09312	0.09526	0.10127	0.09762	0.08941
1699.08	0.11846	0.10721	0.1084	0.10687	0.09701	0.10305	0.09967	0.10273	0.10856	0.10386	0.09556
1697.22	0.12822	0.11527	0.11858	0.11723	0.10282	0.11257	0.10879	0.11248	0.11802	0.11366	0.10415
1695.36	0.13229	0.12353	0.12748	0.12671	0.10733	0.12114	0.11689	0.12136	0.12711	0.12216	0.11215
1693.49	0.14018	0.1317	0.13636	0.13618	0.11398	0.12963	0.12519	0.1304	0.13625	0.13045	0.12023
1691.63	0.15074	0.14108	0.14628	0.14635	0.12224	0.13918	0.13423	0.14005	0.14614	0.14002	0.12886
1689.77	0.16044	0.15117	0.1563	0.15651	0.13002	0.14912	0.14342	0.14974	0.15663	0.14969	0.13774
1687.91	0.17184	0.16138	0.16578	0.16614	0.14049	0.15857	0.15233	0.15922	0.16694	0.15832	0.14608
1686.04	0.18858	0.17214	0.17742	0.17751	0.15249	0.16978	0.16278	0.16992	0.17816	0.16975	0.15576
1684.18	0.19686	0.18314	0.18763	0.18812	0.16039	0.18019	0.17216	0.17979	0.18918	0.18031	0.16519
1682.32	0.2062	0.1915	0.19774	0.19878	0.16849	0.18946	0.18177	0.18992	0.19886	0.18998	0.17455
1680.46	0.21335	0.20191	0.20899	0.21023	0.17439	0.20052	0.19238	0.20084	0.21022	0.20084	0.18453
1678.59	0.22437	0.21192	0.21952	0.22102	0.18457	0.21059	0.2023	0.21148	0.22097	0.21057	0.19387
1676.73	0.23738	0.22331	0.23178	0.23333	0.19417	0.22262	0.21354	0.22324	0.23302	0.22264	0.20457
1674.87	0.24796	0.23497	0.24312	0.24501	0.20432	0.23398	0.22424	0.23445	0.24512	0.23391	0.21496
1673.01	0.26234	0.24693	0.25548	0.25773	0.21617	0.2459	0.23587	0.24681	0.25784	0.24571	0.22599
1671.14	0.27705	0.26046	0.26927	0.27166	0.22827	0.25949	0.2485	0.26009	0.27189	0.25931	0.23798
1669.28	0.28926	0.27344	0.28364	0.2865	0.23913	0.27302	0.26172	0.27409	0.28602	0.2735	0.25107
1667.42	0.30206	0.28756	0.29848	0.30207	0.2502	0.28728	0.27568	0.289	0.30136	0.28776	0.26461
1665.56	0.31943	0.30303	0.3149	0.31894	0.2645	0.3029	0.29091	0.30514	0.31804	0.3034	0.27899
1663.69	0.33793	0.32075	0.33353	0.33782	0.27992	0.32072	0.30792	0.32299	0.33699	0.32178	0.2954
1661.83	0.35534	0.33792	0.35187	0.35662	0.2954	0.33805	0.32482	0.34091	0.35564	0.33971	0.31191
1659.97	0.37414	0.35538	0.37079	0.376	0.31004	0.35596	0.34231	0.35938	0.37479	0.358	0.32869
1658.1	0.39294	0.37342	0.3885	0.39429	0.32493	0.37354	0.35907	0.377	0.39386	0.37505	0.34424
1656.24	0.41454	0.38963	0.40448	0.41057	0.3432	0.38936	0.37456	0.39339	0.41061	0.39006	0.35773
1654.38	0.43347	0.40539	0.42093	0.42679	0.36008	0.40539	0.38956	0.40874	0.4269	0.40735	0.37225
1652.52	0.44322	0.41818	0.4336	0.44038	0.37053	0.41776	0.40137	0.42075	0.44062	0.42087	0.385
1650.65	0.45593	0.4287	0.44454	0.45215	0.38015	0.42833	0.41221	0.43194	0.45182	0.43125	0.39493
1648.79	0.46623	0.43718	0.45283	0.46044	0.38784	0.43686	0.42029	0.44001	0.45988	0.4397	0.40192
1646.93	0.47003	0.44285	0.45895	0.46673	0.39279	0.44268	0.42615	0.4456	0.46545	0.44655	0.40825
1645.07	0.47447	0.44912	0.46613	0.47433	0.3972	0.4493	0.43312	0.45239	0.47217	0.45382	0.41534
1643.2	0.48088	0.45562	0.47355	0.48183	0.4021	0.45617	0.44018	0.45935	0.47882	0.46097	0.4219
1641.34	0.48733	0.46327	0.48096	0.4892	0.40734	0.46354	0.44749	0.46643	0.48612	0.46837	0.42849
1639.48	0.4971	0.4716	0.4883	0.49666	0.41577	0.47125	0.45514	0.47392	0.49396	0.4756	0.43493
1637.62	0.50289	0.47491	0.49117	0.49938	0.42108	0.47468	0.4585	0.47641	0.49651	0.47942	0.43759
1635.75	0.49889	0.47265	0.48852	0.49684	0.42022	0.47266	0.45665	0.47322	0.49374	0.4789	0.43677
1633.89	0.49603	0.47124	0.48759	0.49625	0.41771	0.47195	0.4568	0.47256	0.4925	0.47886	0.43694
1632.03	0.49517	0.47096	0.48713	0.49587	0.41589	0.47223	0.45766	0.47289	0.49212	0.47894	0.43667
1630.17	0.49202	0.4674	0.48307	0.4917	0.41302	0.46938	0.45538	0.47001	0.48814	0.47595	0.43342
1628.3	0.48481	0.46238	0.47667	0.48518	0.40754	0.46463	0.451	0.46478	0.48226	0.47097	0.4285
1626.44	0.48034	0.45729	0.47061	0.47883	0.40388	0.45969	0.44668	0.45975	0.47647	0.46572	0.42345
1624.58	0.46912	0.44594	0.45858	0.46612	0.39438	0.44863	0.4365	0.44835	0.46386	0.45496	0.41306
1622.71	0.45385	0.43386	0.44546	0.4526	0.38277	0.43625	0.42504	0.43555	0.4502	0.44319	0.40237
1620.85	0.44741	0.42844	0.4394	0.44614	0.37717	0.43041	0.41971	0.42955	0.44374	0.43738	0.39721
1618.99	0.43937	0.41909	0.42965	0.4354	0.36955	0.42052	0.41016	0.41879	0.43256	0.42789	0.38801
1617.13	0.41789	0.40061	0.41029	0.41505	0.35319	0.40109	0.39133	0.39767	0.41137	0.40972	0.37123
1615.26	0.40245	0.38727	0.39687	0.40105	0.34139	0.38697	0.37781	0.38294	0.39653	0.39662	0.35974
1613.4	0.39179	0.3784	0.38814	0.39156	0.33195	0.37723	0.36814	0.37263	0.38631	0.38758	0.35152
1611.54	0.38155	0.36976	0.3791	0.38188	0.32392	0.36744	0.3583	0.36197	0.37617	0.37833	0.34297
1609.68	0.37045	0.35952	0.36886	0.37123	0.31494	0.35625	0.34719	0.35015	0.36467	0.36789	0.33345
1607.81	0.35903	0.34985	0.35906	0.3612	0.30613	0.3455	0.33622	0.3389	0.35388	0.35775	0.32424
1605.95	0.34952	0.34174	0.35108	0.35308	0.29879	0.33648	0.32712	0.32961	0.3449	0.34929	0.3165
1604.09	0.34084	0.33416	0.34352	0.34544	0.29188	0.32807	0.31854	0.3209	0.33666	0.34128	0.30904
1602.23	0.33252	0.3267	0.3363	0.33826	0.28519	0.32003	0.31034	0.31272	0.32887	0.33367	0.30195
1600.36	0.32573	0.32082	0.33051	0.33255	0.27961	0.31351	0.30361	0.3061	0.32267	0.32738	0.29611
1598.5	0.32099	0.31627	0.3261	0.32815	0.27554	0.30835	0.2982	0.30089	0.31783	0.32224	0.29136
1596.64	0.31635	0.31171	0.32161	0.3238	0.27168	0.30333	0.29289	0.29579	0.31308	0.31716	0.28667
1594.78	0.31137	0.30717	0.31711	0.31953	0.2675	0.29853	0.28779	0.29088	0.30848	0.31224	0.28223
1592.91	0.30761	0.30368	0.31373	0.31632	0.2645	0.29478	0.2839	0.2871	0.30493	0.30845	0.27868
1591.05	0.30462	0.30084	0.31108	0.31384	0.26178	0.29182	0.28087	0.2841	0.3021	0.30545	0.27588
1589.19	0.30264	0.29892	0.30915	0.31209	0.25998	0.28982	0.27867	0.28202	0.3003	0.30318	0.27403
1587.32	0.30161	0.29784	0.30824	0.31135	0.259	0.28879	0.27754	0.28103	0.29943	0.30199	0.27309
1585.46	0.30153	0.29795	0.30814	0.31146	0.25908	0.28885	0.27744	0.28098	0.29972	0.30174	0.27295
1583.6	0.30314	0.2982	0.3086	0.31214	0.25981	0.28949	0.278	0.28161	0.30043	0.30217	0.2735
1581.74	0.30497	0.30058	0.31051	0.31433	0.26123	0.29192	0.28001	0.28374	0.30308	0.30411	0.27543
1579.87	0.31302	0.30671	0.31618	0.32011	0.26779	0.29776	0.28538	0.2894	0.30951	0.30922	0.2803
1578.01	0.31979	0.31006	0.31964	0.32341	0.27247	0.30163	0.28863	0.29274	0.31332	0.31254	0.28312
1576.15	0.31596	0.30718	0.31639	0.32077	0.27029	0.29968	0.28645	0.29054	0.31114	0.31034	0.28144
1574.29	0.3187	0.31063	0.31965	0.32472	0.27293	0.30351	0.29016	0.29459	0.31538	0.31371	0.28507
1572.42	0.32962	0.31853	0.32793	0.33315	0.28057	0.31194	0.29811	0.30287	0.32405	0.32141	0.29199
1570.56	0.33358	0.32229	0.33134	0.3369	0.284	0.31657	0.30203	0.30688	0.32852	0.32533	0.29545
1568.7	0.33606	0.32562	0.33416	0.34046	0.2874	0.32035	0.30563	0.31077	0.33262	0.3286	0.29901
1566.84	0.34336	0.33129	0.34065	0.34738	0.2926	0.32715	0.31222	0.31769	0.33957	0.33497	0.30494
1564.97	0.34937	0.33869	0.34793	0.35515	0.29804	0.33518	0.31946	0.32538	0.34798	0.34225	0.31165
1563.11	0.36518	0.35231	0.36094	0.36841	0.31176	0.34834	0.33177	0.33845	0.36224	0.35435	0.32288
1561.25	0.38814	0.36789	0.37676	0.38385	0.32896	0.36427	0.34631	0.35356	0.37834	0.36934	0.33529
1559.39	0.38754	0.36739	0.37475	0.38297	0.3304	0.36445	0.34545	0.35289	0.37884	0.36918	0.33495
1557.52	0.39184	0.36964	0.37824	0.3877	0.33442	0.36774	0.34931	0.35763	0.38309	0.37275	0.33929
1555.66	0.4002	0.37936	0.39001	0.40009	0.33989	0.37891	0.35986	0.36922	0.39493	0.38397	0.34944
1553.8	0.41131	0.3911	0.40213	0.41286	0.34944	0.39068	0.37075	0.3813	0.40806	0.39542	0.36014
1551.93	0.42558	0.40283	0.41551	0.42678	0.35978	0.40314	0.38235	0.39426	0.42173	0.40798	0.37138
1550.07	0.43347	0.41277	0.42662	0.43861	0.36723	0.41345	0.39153	0.4049	0.43348	0.41834	0.38063
1548.21	0.44691	0.4233	0.43823	0.45084	0.37748	0.42404	0.40131	0.41617	0.44562	0.42881	0.39022
1546.35	0.46018	0.43444	0.44969	0.46278	0.38698	0.43486	0.41066	0.42716	0.4579	0.43931	0.3991
1544.48	0.46957	0.44214	0.45682	0.47071	0.39513	0.44166	0.41618	0.43428	0.46663	0.44569	0.4047
1542.62	0.47833	0.44778	0.4621	0.47681	0.40226	0.44652	0.4198	0.43952	0.47291	0.44988	0.40817
1540.76	0.46842	0.43621	0.45217	0.4683	0.39294	0.43565	0.40829	0.42989	0.46297	0.43946	0.39843
1538.9	0.4557	0.42894	0.44665	0.46422	0.38268	0.42899	0.40143	0.42462	0.45774	0.43327	0.39356
1537.03	0.4609	0.43335	0.45245	0.4705	0.3856	0.43365	0.4057	0.43026	0.46348	0.43746	0.39757
1535.17	0.46013	0.43259	0.45241	0.47048	0.38292	0.43313	0.40452	0.42999	0.46305	0.43635	0.39586
1533.31	0.44995	0.42381	0.44405	0.46287	0.37576	0.42427	0.39593	0.42217	0.45491	0.42763	0.38836
1531.45	0.44634	0.42074	0.44198	0.46143	0.37199	0.42124	0.3931	0.42028	0.45273	0.42456	0.38602
1529.58	0.447	0.4209	0.44179	0.46135	0.37114	0.42094	0.39211	0.42002	0.45291	0.4235	0.38466
1527.72	0.44124	0.41421	0.43534	0.45507	0.36554	0.41423	0.38528	0.41381	0.44613	0.41671	0.3783
1525.86	0.43539	0.40974	0.42999	0.45005	0.36149	0.40891	0.3796	0.40881	0.44151	0.41083	0.37327
1524	0.43659	0.40669	0.42703	0.44693	0.3603	0.40571	0.37617	0.40598	0.4383	0.40685	0.36961
1522.13	0.41852	0.3923	0.41169	0.43167	0.3451	0.391	0.36173	0.39134	0.42284	0.39193	0.35585
1520.27	0.41157	0.38385	0.40366	0.42428	0.33992	0.38245	0.35384	0.38396	0.41476	0.38341	0.34878
1518.41	0.40438	0.37636	0.39726	0.41783	0.33232	0.37534	0.34698	0.37756	0.4073	0.37612	0.34223
1516.54	0.3893	0.3651	0.38559	0.40624	0.32042	0.36349	0.33579	0.36634	0.39541	0.36419	0.33195
1514.68	0.38187	0.35794	0.37943	0.40012	0.3129	0.35635	0.32938	0.36013	0.38827	0.35714	0.32618
1512.82	0.37444	0.35272	0.3737	0.39409	0.30573	0.35056	0.32336	0.35395	0.38212	0.35078	0.32046
1510.96	0.37693	0.35365	0.3736	0.39379	0.30787	0.35038	0.32271	0.35334	0.38235	0.34963	0.31963
1509.09	0.37579	0.3482	0.36679	0.38561	0.30539	0.34409	0.31643	0.34605	0.37494	0.3427	0.31282
1507.23	0.33383	0.31034	0.32705	0.34422	0.27154	0.30597	0.28156	0.30754	0.3333	0.30664	0.28013
1505.37	0.30835	0.29025	0.30758	0.32467	0.25182	0.28588	0.26412	0.28858	0.3123	0.28816	0.2644
1503.51	0.30393	0.28791	0.30622	0.32309	0.24746	0.28362	0.26241	0.28647	0.30979	0.28601	0.26293
1501.64	0.304	0.28892	0.30744	0.32347	0.24759	0.28452	0.26316	0.2865	0.31011	0.28666	0.26349
1499.78	0.30343	0.28758	0.30549	0.32029	0.24782	0.2826	0.26156	0.28353	0.30741	0.28489	0.26179
1497.92	0.29291	0.27705	0.2941	0.30719	0.23936	0.27179	0.25202	0.27142	0.29455	0.27529	0.2528
1496.06	0.27693	0.26498	0.28103	0.29292	0.22777	0.2594	0.24113	0.25812	0.28029	0.26426	0.24292
1494.19	0.2757	0.26397	0.2796	0.291	0.22666	0.25793	0.24009	0.25616	0.27846	0.26282	0.24197
1492.33	0.27753	0.26453	0.27937	0.28977	0.22701	0.25818	0.23999	0.25501	0.27785	0.26247	0.24117
1490.47	0.26582	0.25259	0.26583	0.27505	0.21859	0.24613	0.22882	0.2419	0.2639	0.25079	0.23016
1488.61	0.24933	0.23701	0.24991	0.25853	0.20561	0.231	0.21533	0.22697	0.24713	0.23646	0.21735
1486.74	0.23592	0.22753	0.24024	0.24845	0.19514	0.22174	0.20694	0.21776	0.23689	0.22737	0.20934
1484.88	0.23247	0.22459	0.2376	0.24552	0.19254	0.2189	0.20465	0.21506	0.2337	0.22446	0.20708
1483.02	0.23034	0.22313	0.23607	0.24344	0.19064	0.21756	0.20353	0.21314	0.23164	0.22316	0.20582
1481.15	0.22851	0.22247	0.23457	0.24144	0.19012	0.21666	0.2028	0.21152	0.23003	0.22228	0.20502
1479.29	0.23307	0.22526	0.23731	0.24374	0.19328	0.21945	0.20558	0.21369	0.23226	0.22503	0.20749
1477.43	0.23771	0.22987	0.24091	0.24679	0.19739	0.22343	0.20904	0.21656	0.23588	0.22869	0.21048
1475.57	0.24494	0.23309	0.24375	0.24923	0.20275	0.22629	0.21167	0.21906	0.23871	0.23133	0.21271
1473.7	0.24149	0.22901	0.23964	0.24483	0.19914	0.22259	0.20802	0.21538	0.23432	0.22767	0.20896
1471.84	0.23184	0.22152	0.23233	0.23792	0.19154	0.21573	0.20189	0.20947	0.22703	0.22084	0.20313
1469.98	0.23059	0.22205	0.23365	0.23985	0.19	0.21678	0.20312	0.21133	0.22841	0.22133	0.20403
1468.12	0.2365	0.22715	0.2392	0.24568	0.19457	0.22197	0.20791	0.21685	0.23427	0.22559	0.20798
1466.25	0.23779	0.22808	0.24004	0.2466	0.19544	0.22322	0.20913	0.21829	0.23539	0.22634	0.20849
1464.39	0.23489	0.22601	0.23744	0.24428	0.19359	0.22139	0.20779	0.21683	0.23336	0.22447	0.207
1462.53	0.24013	0.23087	0.24203	0.24923	0.19759	0.22606	0.21236	0.22162	0.23859	0.22881	0.21128
1460.67	0.25528	0.24347	0.25383	0.2613	0.20948	0.23782	0.22284	0.2327	0.25142	0.23961	0.2209
1458.8	0.26464	0.24874	0.25889	0.26612	0.21627	0.24336	0.22764	0.23741	0.25648	0.24534	0.22524
1456.94	0.25581	0.24154	0.25104	0.25823	0.21104	0.23659	0.22162	0.2305	0.24861	0.23971	0.22013
1455.08	0.25313	0.23946	0.25023	0.25781	0.20845	0.23532	0.22092	0.22975	0.2472	0.23911	0.2201
1453.22	0.25347	0.24232	0.254	0.26173	0.20863	0.23849	0.22369	0.23283	0.25062	0.24232	0.22303
1451.35	0.25696	0.24511	0.25725	0.26507	0.2113	0.24116	0.22594	0.23556	0.25384	0.24476	0.2254
1449.49	0.25653	0.24468	0.25706	0.26489	0.21018	0.24074	0.22512	0.23497	0.25354	0.24413	0.22472
1447.63	0.25075	0.23972	0.25223	0.2601	0.20565	0.2359	0.22053	0.23042	0.24863	0.23927	0.22032
1445.76	0.24677	0.23634	0.24933	0.25724	0.20224	0.23272	0.2177	0.22776	0.24555	0.23596	0.21746
1443.9	0.24391	0.23359	0.247	0.2548	0.1993	0.2302	0.21537	0.22557	0.24299	0.23312	0.21492
1442.04	0.24059	0.23145	0.24456	0.25245	0.19669	0.22804	0.21317	0.22352	0.24082	0.2303	0.21259
1440.18	0.24439	0.233	0.24581	0.25388	0.19909	0.22929	0.21409	0.22482	0.24245	0.23066	0.21319
1438.31	0.24208	0.22921	0.24147	0.24902	0.19607	0.2254	0.21022	0.22061	0.238	0.22644	0.20893
1436.45	0.22991	0.21777	0.22885	0.23587	0.18699	0.21389	0.1998	0.2093	0.2256	0.21523	0.19872
1434.59	0.22478	0.2131	0.22426	0.23119	0.18253	0.20949	0.19627	0.20536	0.2208	0.21093	0.19513
1432.73	0.22505	0.21374	0.22463	0.2313	0.18294	0.21011	0.19699	0.20573	0.22115	0.21122	0.1954
1430.86	0.22428	0.21274	0.22354	0.22963	0.18261	0.20948	0.19683	0.20479	0.21975	0.21068	0.19496
1429	0.22317	0.21312	0.22338	0.22905	0.18307	0.20997	0.19783	0.20493	0.21957	0.2113	0.19575
1427.14	0.22909	0.21729	0.22751	0.233	0.18816	0.21422	0.20239	0.209	0.22355	0.2157	0.19993
1425.28	0.23287	0.22207	0.23177	0.23684	0.19204	0.21888	0.20676	0.21288	0.2279	0.22057	0.20411
1423.41	0.23847	0.22733	0.23652	0.24146	0.19762	0.22388	0.21143	0.21744	0.23316	0.22547	0.20874
1421.55	0.24881	0.23534	0.2447	0.24947	0.20538	0.23183	0.21861	0.22466	0.24138	0.2332	0.21552
1419.69	0.25091	0.23774	0.24644	0.25096	0.20869	0.23384	0.21995	0.22573	0.24326	0.23555	0.21702
1417.83	0.24979	0.23726	0.24673	0.25145	0.20881	0.23379	0.22006	0.22589	0.24317	0.2361	0.21771
1415.96	0.25214	0.24162	0.25204	0.25698	0.21138	0.23844	0.22437	0.23052	0.24803	0.24081	0.22207
1414.1	0.25815	0.24789	0.25883	0.26392	0.21689	0.24464	0.23012	0.23655	0.25455	0.24687	0.22754
1412.24	0.2639	0.25404	0.26533	0.27053	0.22247	0.25071	0.23591	0.24233	0.26082	0.25302	0.23305
1410.37	0.26952	0.26046	0.27186	0.27713	0.22854	0.25693	0.24196	0.24814	0.2672	0.25958	0.23902
1408.51	0.27879	0.2693	0.28057	0.2859	0.23734	0.26526	0.24997	0.25585	0.2758	0.26833	0.24698
1406.65	0.28854	0.27834	0.28955	0.29482	0.24606	0.27368	0.25816	0.2634	0.28434	0.27785	0.25541
1404.79	0.29469	0.28605	0.29703	0.3023	0.25272	0.28068	0.26514	0.26951	0.29136	0.28653	0.26318
1402.92	0.3057	0.29603	0.30718	0.31244	0.26245	0.28998	0.2743	0.27815	0.30098	0.29728	0.27298
1401.06	0.3171	0.30686	0.31805	0.32309	0.27195	0.30002	0.28338	0.28672	0.3114	0.3089	0.28305
1399.2	0.32471	0.31372	0.32458	0.32968	0.2791	0.30584	0.28804	0.29122	0.31793	0.31646	0.28963
1397.34	0.33068	0.31817	0.32994	0.33517	0.28305	0.30983	0.29063	0.29454	0.32286	0.32211	0.29445
1395.47	0.32894	0.31749	0.33048	0.33599	0.28128	0.30868	0.28788	0.29291	0.3229	0.32277	0.29438
1393.61	0.32526	0.31442	0.32913	0.33526	0.27732	0.30528	0.28371	0.28994	0.32095	0.32091	0.29245
1391.75	0.32551	0.31505	0.33092	0.33753	0.27581	0.3053	0.28271	0.29039	0.32263	0.3213	0.29261
1389.89	0.32629	0.31422	0.33077	0.33763	0.27427	0.30396	0.28041	0.28964	0.32274	0.31969	0.29081
1388.02	0.31781	0.30609	0.32285	0.33019	0.26601	0.29568	0.27178	0.28231	0.31556	0.31136	0.28273
1386.16	0.30897	0.29719	0.31458	0.3226	0.25762	0.28698	0.26342	0.27501	0.30779	0.30266	0.27475
1384.3	0.30257	0.29172	0.30962	0.31808	0.25121	0.28177	0.2584	0.27079	0.30317	0.29694	0.26945
1382.43	0.298	0.28674	0.30458	0.31336	0.24659	0.27699	0.25382	0.26676	0.29892	0.29149	0.26435
1380.57	0.29228	0.28058	0.29827	0.30737	0.24095	0.27121	0.24847	0.26174	0.29344	0.28511	0.25843
1378.71	0.2873	0.27517	0.29219	0.30162	0.23646	0.26583	0.2434	0.25696	0.28842	0.27895	0.25281
1376.85	0.28361	0.27008	0.28658	0.29613	0.23233	0.2609	0.23871	0.25247	0.28355	0.27312	0.2474
1374.98	0.27253	0.25954	0.27524	0.2848	0.22317	0.25082	0.2294	0.24295	0.27285	0.26232	0.23743
1373.12	0.26128	0.24904	0.26448	0.27425	0.21424	0.24083	0.22055	0.23399	0.26235	0.25192	0.2283
1371.26	0.25457	0.24253	0.25802	0.26769	0.20827	0.23473	0.2151	0.22851	0.25578	0.24512	0.22231
1369.4	0.24539	0.23445	0.24958	0.25888	0.20084	0.22713	0.20825	0.22131	0.2472	0.23666	0.21471
1367.53	0.23734	0.22732	0.24191	0.25094	0.19469	0.22035	0.20225	0.21492	0.23952	0.22903	0.20803
1365.67	0.23382	0.22287	0.2369	0.24553	0.19165	0.21606	0.1984	0.21067	0.23445	0.22378	0.20343
1363.81	0.22568	0.21473	0.2276	0.23565	0.1853	0.20826	0.19138	0.20281	0.22528	0.21518	0.19569
1361.95	0.21474	0.20512	0.21714	0.22492	0.17686	0.19927	0.18365	0.19424	0.21498	0.20581	0.18754
1360.08	0.20769	0.20014	0.21189	0.21954	0.17167	0.19478	0.17994	0.19004	0.20975	0.20103	0.18351
1358.22	0.20445	0.19807	0.20963	0.21709	0.16972	0.19302	0.17859	0.18842	0.20751	0.19898	0.18183
1356.36	0.20224	0.19639	0.20766	0.2149	0.16834	0.19162	0.17758	0.18705	0.20561	0.19742	0.18053
1354.5	0.20023	0.19497	0.20589	0.21301	0.16721	0.19045	0.17682	0.18578	0.20401	0.1963	0.1796
1352.63	0.19995	0.19491	0.20564	0.21264	0.1675	0.19056	0.17723	0.18577	0.20387	0.19662	0.17993
1350.77	0.20097	0.196	0.20657	0.21335	0.16875	0.19182	0.1786	0.18665	0.20486	0.19816	0.1813
1348.91	0.20315	0.19792	0.20835	0.21487	0.17094	0.19384	0.18075	0.18819	0.20666	0.20068	0.18356
1347.04	0.20628	0.20101	0.21138	0.21757	0.17399	0.19692	0.18397	0.19073	0.20951	0.20452	0.18691
1345.18	0.21093	0.20551	0.21569	0.22144	0.17809	0.20121	0.18819	0.19424	0.21358	0.20956	0.19127
1343.32	0.21916	0.21183	0.22166	0.227	0.18446	0.20702	0.19369	0.1991	0.21936	0.21605	0.19685
1341.46	0.22615	0.21739	0.22653	0.23136	0.18999	0.21198	0.19819	0.20285	0.22409	0.22172	0.20153
1339.59	0.22777	0.21847	0.22755	0.23195	0.19133	0.21305	0.19924	0.20323	0.22464	0.22367	0.20306
1337.73	0.22724	0.2184	0.22814	0.23238	0.19083	0.21322	0.19957	0.20324	0.22452	0.22473	0.20392
1335.87	0.22703	0.2192	0.22956	0.23377	0.19065	0.2141	0.2003	0.20402	0.22542	0.22612	0.20508
1334.01	0.2273	0.21973	0.23067	0.23492	0.19057	0.21476	0.20068	0.20464	0.22626	0.22693	0.20571
1332.14	0.22703	0.21939	0.23066	0.23501	0.19009	0.21452	0.20014	0.20443	0.22633	0.22659	0.2053
1330.28	0.22599	0.21833	0.22986	0.23443	0.18903	0.21357	0.19897	0.20367	0.22572	0.22538	0.20422
1328.42	0.22478	0.21717	0.22891	0.2338	0.18789	0.21257	0.1978	0.20293	0.22506	0.224	0.20301
1326.56	0.22376	0.21608	0.22797	0.23323	0.1869	0.2117	0.19679	0.20236	0.22456	0.22263	0.20184
1324.69	0.22299	0.21521	0.22717	0.2328	0.1861	0.211	0.19595	0.20204	0.22429	0.22132	0.20081
1322.83	0.22294	0.21484	0.22674	0.23275	0.18591	0.21067	0.19543	0.20211	0.22446	0.22039	0.20012
1320.97	0.22296	0.21423	0.22604	0.23241	0.18548	0.2101	0.19469	0.2019	0.22431	0.21935	0.19919
1319.11	0.22177	0.21251	0.22435	0.2311	0.18408	0.20853	0.19315	0.20089	0.22305	0.21741	0.1975
1317.24	0.22028	0.21124	0.22312	0.23024	0.18285	0.20732	0.19198	0.20027	0.22219	0.21578	0.19621
1315.38	0.21928	0.21058	0.22248	0.22986	0.1819	0.20665	0.19127	0.20004	0.2218	0.21471	0.19533
1313.52	0.21772	0.20925	0.22127	0.22877	0.18044	0.20534	0.19009	0.19922	0.22062	0.21316	0.19403
1311.65	0.21611	0.20798	0.22022	0.22776	0.17919	0.2041	0.18906	0.19847	0.21951	0.21174	0.19297
1309.79	0.21483	0.2072	0.21956	0.22704	0.17827	0.20328	0.18834	0.19796	0.21881	0.21068	0.19215
1307.93	0.21364	0.20611	0.21857	0.22588	0.17719	0.20216	0.18734	0.1971	0.21775	0.20936	0.19104
1306.07	0.21223	0.20477	0.21737	0.2245	0.17591	0.20086	0.18622	0.19606	0.21646	0.20789	0.18978
1304.2	0.2107	0.20323	0.21591	0.22288	0.17453	0.19943	0.18497	0.19485	0.215	0.20628	0.18833
1302.34	0.20916	0.20153	0.2142	0.22102	0.173	0.19783	0.18363	0.19348	0.21332	0.20455	0.18675
1300.48	0.20784	0.19989	0.21248	0.21919	0.17158	0.19629	0.18232	0.19212	0.21169	0.20285	0.18526
1298.62	0.20641	0.19829	0.21082	0.21743	0.17029	0.19488	0.1811	0.19087	0.21018	0.20126	0.18388
1296.75	0.20472	0.19673	0.20918	0.2157	0.16899	0.19348	0.17994	0.18969	0.2087	0.19974	0.18253
1294.89	0.2036	0.19537	0.20776	0.21423	0.1679	0.19225	0.17894	0.18866	0.20744	0.19845	0.18143
1293.03	0.20264	0.19431	0.2066	0.21305	0.16705	0.19132	0.17811	0.18782	0.20644	0.19742	0.18054
1291.17	0.20194	0.19345	0.20558	0.21204	0.1664	0.19054	0.17735	0.18713	0.20559	0.19647	0.17968
1289.3	0.20125	0.19254	0.20458	0.21093	0.16571	0.18968	0.17654	0.18639	0.20469	0.19543	0.17875
1287.44	0.20037	0.1916	0.20372	0.2099	0.16501	0.18875	0.1758	0.18575	0.20374	0.19448	0.17791
1285.58	0.19996	0.19115	0.20338	0.20944	0.16462	0.18824	0.1755	0.18553	0.20327	0.19401	0.17749
1283.72	0.20013	0.19109	0.20342	0.20934	0.16465	0.18814	0.17542	0.18555	0.2032	0.19387	0.17736
1281.85	0.20035	0.19114	0.20353	0.20927	0.16471	0.18808	0.17529	0.1856	0.20316	0.1938	0.17724
1279.99	0.20053	0.19113	0.2036	0.20919	0.1647	0.18796	0.17514	0.18561	0.20311	0.19367	0.1771
1278.13	0.20082	0.19118	0.20376	0.20921	0.16476	0.18795	0.17512	0.18572	0.20322	0.19363	0.17709
1276.26	0.20145	0.19155	0.20416	0.20951	0.16514	0.18828	0.17535	0.18609	0.2036	0.19387	0.17734
1274.4	0.2025	0.19235	0.20487	0.21018	0.16587	0.18896	0.17587	0.18682	0.20437	0.19447	0.17789
1272.54	0.20357	0.1933	0.20582	0.21102	0.16675	0.1898	0.17655	0.18774	0.20539	0.1953	0.17858
1270.68	0.20497	0.19441	0.2071	0.21216	0.16782	0.19092	0.17747	0.18891	0.20669	0.19645	0.17963
1268.81	0.20679	0.19612	0.20902	0.21393	0.16939	0.19252	0.17889	0.19058	0.20861	0.19824	0.18128
1266.95	0.20903	0.19836	0.21154	0.21633	0.17143	0.19461	0.18075	0.19279	0.21117	0.20058	0.18342
1265.09	0.21218	0.20116	0.21462	0.21936	0.1741	0.19725	0.18306	0.19552	0.21437	0.20352	0.1861
1263.23	0.21621	0.20457	0.21835	0.22295	0.17743	0.20043	0.18586	0.19871	0.21822	0.20713	0.18933
1261.36	0.22007	0.20829	0.22241	0.22685	0.18092	0.20385	0.18887	0.20213	0.22235	0.21112	0.19284
1259.5	0.22413	0.21226	0.22681	0.23111	0.18465	0.20752	0.19213	0.20576	0.22673	0.21545	0.19673
1257.64	0.22911	0.21676	0.23186	0.23598	0.18893	0.21177	0.19597	0.2099	0.23166	0.22032	0.20111
1255.78	0.23429	0.22165	0.23728	0.2412	0.19359	0.21638	0.2001	0.21437	0.23696	0.22554	0.20575
1253.91	0.23957	0.22673	0.24287	0.24652	0.19834	0.22109	0.20434	0.2189	0.24241	0.23091	0.21057
1252.05	0.245	0.23191	0.24853	0.25195	0.20321	0.22588	0.20873	0.22352	0.24787	0.23639	0.21551
1250.19	0.25041	0.23717	0.25426	0.25753	0.20823	0.23078	0.21331	0.22826	0.25342	0.24203	0.2205
1248.33	0.25599	0.24261	0.26016	0.26328	0.21343	0.23582	0.21802	0.23312	0.25915	0.24782	0.22567
1246.46	0.26193	0.24818	0.26621	0.26914	0.21869	0.24104	0.22281	0.23806	0.26496	0.25372	0.23095
1244.6	0.26768	0.25362	0.27208	0.27489	0.22378	0.2462	0.2275	0.2429	0.27062	0.25952	0.23612
1242.74	0.27271	0.2586	0.27745	0.28023	0.22838	0.25091	0.23186	0.2474	0.27585	0.2649	0.24095
1240.87	0.27698	0.26278	0.28195	0.28476	0.23211	0.2549	0.2355	0.25121	0.28033	0.26948	0.24503
1239.01	0.28006	0.26577	0.28517	0.28813	0.23467	0.25783	0.23802	0.25403	0.28369	0.27274	0.24795
1237.15	0.28173	0.26746	0.28709	0.29023	0.23606	0.2596	0.23943	0.25585	0.28582	0.2746	0.24966
1235.29	0.28226	0.26803	0.28778	0.29115	0.2364	0.26035	0.23992	0.25677	0.28684	0.27526	0.25038
1233.42	0.28196	0.26771	0.28748	0.29116	0.23591	0.2603	0.23972	0.25686	0.28691	0.27502	0.2503
1231.56	0.28082	0.26671	0.28644	0.29044	0.2349	0.25966	0.23903	0.25632	0.28627	0.27412	0.24969
1229.7	0.27925	0.26529	0.28488	0.2891	0.2335	0.25861	0.23804	0.25533	0.28511	0.27269	0.24872
1227.84	0.27739	0.26352	0.2828	0.2872	0.23168	0.25715	0.23672	0.25384	0.28339	0.27086	0.24738
1225.97	0.27457	0.26115	0.2801	0.28465	0.22939	0.25516	0.23495	0.25179	0.28102	0.26852	0.24559
1224.11	0.27152	0.25829	0.27692	0.28157	0.22675	0.25278	0.23286	0.2493	0.2781	0.26571	0.24344
1222.25	0.26827	0.25508	0.27329	0.278	0.22379	0.25008	0.23045	0.24649	0.27476	0.26252	0.24091
1220.39	0.26442	0.25134	0.26899	0.27375	0.22031	0.2468	0.22752	0.24319	0.27083	0.25875	0.23782
1218.52	0.26009	0.24705	0.26415	0.26893	0.21633	0.24295	0.22408	0.23923	0.26629	0.2544	0.23417
1216.66	0.25528	0.24247	0.25904	0.2638	0.21208	0.23877	0.2203	0.23485	0.2614	0.24973	0.23023
1214.8	0.25025	0.23765	0.25373	0.25846	0.20765	0.23438	0.21638	0.23028	0.25629	0.24487	0.22611
1212.94	0.24488	0.23257	0.24815	0.25289	0.20302	0.22974	0.21223	0.22555	0.25092	0.23974	0.22169
1211.07	0.23935	0.22741	0.2425	0.24725	0.19822	0.22501	0.20792	0.22072	0.24548	0.23444	0.21708
1209.21	0.23398	0.22213	0.23672	0.24149	0.19333	0.22014	0.20348	0.2158	0.2399	0.229	0.21229
1207.35	0.22826	0.21655	0.23064	0.23546	0.18821	0.2149	0.19877	0.21062	0.23402	0.22326	0.20719
1205.48	0.22206	0.21069	0.22427	0.2292	0.18284	0.20937	0.19376	0.20514	0.22785	0.21715	0.20178
1203.62	0.21578	0.20463	0.2177	0.22274	0.17734	0.20359	0.1885	0.1994	0.22139	0.2108	0.19606
1201.76	0.20919	0.19849	0.21109	0.21619	0.17175	0.19764	0.1831	0.19357	0.21474	0.20438	0.19023
1199.9	0.2025	0.19234	0.20453	0.20957	0.16611	0.19167	0.17766	0.18771	0.20802	0.19792	0.18437
1198.03	0.19621	0.18635	0.19814	0.20311	0.16068	0.1858	0.17235	0.18194	0.20143	0.19162	0.17861
1196.17	0.19034	0.18081	0.19216	0.19713	0.15571	0.18027	0.1674	0.17651	0.19526	0.18573	0.17319
1194.31	0.18502	0.17579	0.1868	0.19167	0.15124	0.17521	0.16295	0.17157	0.18961	0.18037	0.16825
1192.45	0.18042	0.17132	0.18205	0.1868	0.14731	0.17071	0.15895	0.1672	0.18458	0.17562	0.16385
1190.58	0.17638	0.16749	0.17797	0.18265	0.14399	0.16685	0.15541	0.16335	0.18024	0.17154	0.16
1188.72	0.17283	0.16431	0.17455	0.17911	0.1412	0.16355	0.15243	0.16003	0.17658	0.1681	0.15669
1186.86	0.16998	0.16174	0.17176	0.17621	0.13895	0.16078	0.15001	0.15736	0.1736	0.16533	0.15401
1185	0.16804	0.15993	0.16975	0.17418	0.13739	0.15877	0.14826	0.15546	0.17146	0.16338	0.15212
1183.13	0.16687	0.15894	0.16856	0.17306	0.13655	0.15759	0.14722	0.15434	0.17018	0.16222	0.15096
1181.27	0.16648	0.15867	0.1682	0.17278	0.13632	0.15716	0.14688	0.15397	0.16972	0.16183	0.15048
1179.41	0.16704	0.15911	0.16866	0.17334	0.13676	0.15745	0.14721	0.1544	0.17015	0.16224	0.15076
1177.55	0.16818	0.16016	0.1698	0.17458	0.13772	0.15839	0.14808	0.15545	0.17127	0.16324	0.15157
1175.68	0.16946	0.16148	0.1712	0.1761	0.13875	0.15954	0.14916	0.15672	0.17261	0.16437	0.15252
1173.82	0.17077	0.16261	0.17245	0.17751	0.13964	0.16053	0.15008	0.15786	0.1738	0.16533	0.15333
1171.96	0.1716	0.16344	0.17338	0.17861	0.14026	0.16129	0.1507	0.15875	0.17471	0.166	0.15388
1170.09	0.1719	0.16394	0.174	0.17938	0.14062	0.16179	0.15104	0.15934	0.17533	0.16634	0.15414
1168.23	0.17224	0.16423	0.17445	0.17992	0.14086	0.1621	0.15127	0.15974	0.17574	0.16647	0.15425
1166.37	0.17259	0.16447	0.17476	0.18032	0.141	0.16231	0.15141	0.16	0.17599	0.16648	0.15431
1164.51	0.17254	0.16456	0.17496	0.1806	0.14104	0.16245	0.1514	0.16013	0.17612	0.16637	0.15424
1162.64	0.17227	0.1645	0.17501	0.18071	0.14102	0.16251	0.15129	0.16013	0.17608	0.16606	0.15401
1160.78	0.17201	0.1643	0.17488	0.18058	0.14087	0.16237	0.15104	0.15995	0.1758	0.16556	0.15363
1158.92	0.17139	0.16388	0.17462	0.18024	0.14054	0.16208	0.15062	0.15957	0.17529	0.1649	0.15314
1157.06	0.17058	0.16328	0.17415	0.17968	0.14003	0.16158	0.15	0.15898	0.17453	0.16406	0.15246
1155.19	0.16969	0.1625	0.17341	0.17887	0.13943	0.16081	0.14914	0.15816	0.17355	0.16301	0.15159
1153.33	0.16854	0.16153	0.17254	0.17784	0.13872	0.15992	0.14815	0.15714	0.17239	0.16186	0.15062
1151.47	0.16725	0.16059	0.1717	0.17675	0.13802	0.15897	0.14715	0.15606	0.17119	0.16078	0.14964
1149.61	0.16633	0.15981	0.17099	0.17585	0.13745	0.15815	0.1463	0.15515	0.17013	0.15985	0.14878
1147.74	0.16578	0.15932	0.17055	0.17524	0.13716	0.15764	0.14575	0.15453	0.16938	0.15922	0.14821
1145.88	0.1655	0.15928	0.17061	0.17508	0.13734	0.15759	0.14563	0.1543	0.16915	0.1591	0.14812
1144.02	0.16614	0.15989	0.17134	0.17561	0.13808	0.15819	0.14612	0.15469	0.16964	0.15967	0.14866
1142.16	0.16768	0.16127	0.17283	0.17692	0.13946	0.15955	0.14729	0.15582	0.17092	0.16101	0.14991
1140.29	0.16977	0.16343	0.17511	0.17908	0.14154	0.16171	0.14913	0.15771	0.17307	0.16321	0.15197
1138.43	0.17286	0.16642	0.17822	0.18209	0.14435	0.16468	0.15171	0.16039	0.17612	0.16633	0.15486
1136.57	0.17694	0.17018	0.18215	0.18595	0.14785	0.16839	0.15504	0.16384	0.18002	0.17025	0.1585
1134.7	0.18154	0.17465	0.18678	0.19057	0.15194	0.17282	0.15906	0.16799	0.18468	0.17488	0.1628
1132.84	0.18676	0.17965	0.19194	0.19575	0.15647	0.17779	0.16361	0.17265	0.18991	0.1801	0.1676
1130.98	0.19228	0.18486	0.19736	0.20119	0.1612	0.183	0.16837	0.17759	0.19544	0.18553	0.17264
1129.12	0.19788	0.19012	0.20287	0.20677	0.16597	0.18825	0.17313	0.18265	0.20112	0.19096	0.17771
1127.25	0.20343	0.19542	0.20841	0.21241	0.17075	0.19355	0.17786	0.18777	0.20687	0.1964	0.18275
1125.39	0.20905	0.20079	0.21399	0.21809	0.17556	0.19895	0.18267	0.19296	0.21267	0.20192	0.18783
1123.53	0.21499	0.20621	0.21962	0.22378	0.1804	0.20436	0.18753	0.1982	0.21852	0.20746	0.19289
1121.67	0.22051	0.21153	0.22512	0.22936	0.18515	0.20963	0.19228	0.20335	0.22424	0.2128	0.19778
1119.8	0.22562	0.21651	0.23035	0.23467	0.18959	0.21457	0.19674	0.20819	0.2296	0.21772	0.20227
1117.94	0.2304	0.22097	0.23517	0.23951	0.19356	0.21898	0.20068	0.21256	0.23448	0.22201	0.20619
1116.08	0.23436	0.2248	0.23945	0.2438	0.197	0.22276	0.20401	0.2164	0.23879	0.22553	0.20944
1114.22	0.23767	0.2281	0.24324	0.24759	0.19993	0.22594	0.20679	0.21974	0.24255	0.22842	0.2121
1112.35	0.2409	0.23113	0.24675	0.25103	0.20259	0.22878	0.2092	0.2227	0.24595	0.23091	0.2144
1110.49	0.24406	0.23418	0.25032	0.25442	0.20536	0.2316	0.21159	0.22557	0.24931	0.2334	0.21669
1108.63	0.24728	0.23747	0.25421	0.25805	0.20856	0.23461	0.21418	0.22864	0.25292	0.2362	0.2193
1106.77	0.25113	0.2411	0.25847	0.26199	0.21211	0.23796	0.21706	0.23201	0.25678	0.23942	0.22231
1104.9	0.25534	0.2451	0.26309	0.26622	0.21598	0.24169	0.22035	0.23568	0.26096	0.24311	0.22578
1103.04	0.25982	0.24951	0.26805	0.27081	0.22024	0.24584	0.22409	0.23965	0.26558	0.24727	0.22969
1101.18	0.26481	0.25421	0.27328	0.27573	0.22488	0.25045	0.2284	0.244	0.27062	0.25194	0.23406
1099.31	0.27022	0.25927	0.27883	0.28099	0.22998	0.25566	0.23332	0.24883	0.2761	0.25718	0.23892
1097.45	0.27627	0.26499	0.28481	0.28674	0.23561	0.26153	0.23891	0.25423	0.28215	0.26307	0.24442
1095.59	0.283	0.27144	0.29144	0.29312	0.24182	0.26811	0.24527	0.26032	0.28892	0.26979	0.25072
1093.73	0.29051	0.27863	0.29876	0.30018	0.24874	0.27548	0.25243	0.26712	0.29638	0.27738	0.25784
1091.86	0.29848	0.28638	0.30653	0.30774	0.25621	0.28345	0.26006	0.27443	0.30436	0.28561	0.26563
1090	0.30645	0.29414	0.31427	0.31539	0.26357	0.29142	0.26751	0.28171	0.31238	0.29392	0.27351
1088.14	0.31373	0.30122	0.32142	0.32256	0.27017	0.29865	0.27417	0.28831	0.31985	0.30152	0.28063
1086.28	0.31956	0.30713	0.32752	0.32882	0.27552	0.30473	0.27961	0.29394	0.32631	0.30779	0.28652
1084.41	0.32429	0.31176	0.33235	0.33401	0.27942	0.3095	0.28375	0.29852	0.3316	0.31257	0.2911
1082.55	0.32793	0.31519	0.33603	0.33817	0.282	0.31308	0.28669	0.30215	0.33577	0.31601	0.2944
1080.69	0.3306	0.3177	0.33878	0.34151	0.28372	0.31573	0.2887	0.305	0.33908	0.31846	0.29672
1078.83	0.33285	0.3196	0.34091	0.34433	0.28498	0.31773	0.29017	0.30724	0.34178	0.32027	0.29837
1076.96	0.33466	0.32115	0.34273	0.34687	0.286	0.31936	0.29136	0.30911	0.3441	0.32172	0.29971
1075.1	0.33624	0.32255	0.34446	0.34926	0.28692	0.32079	0.29245	0.31081	0.34626	0.32313	0.30096
1073.24	0.33769	0.32387	0.34613	0.35148	0.28787	0.32211	0.29345	0.31237	0.3483	0.32453	0.30217
1071.38	0.33891	0.32503	0.34757	0.35345	0.28878	0.3233	0.29426	0.31375	0.35017	0.32584	0.30329
1069.51	0.33995	0.32598	0.34871	0.35511	0.28951	0.32443	0.2949	0.31507	0.35178	0.32689	0.30426
1067.65	0.34099	0.32678	0.34969	0.35658	0.29015	0.32536	0.29546	0.31615	0.35313	0.32778	0.30515
1065.79	0.34224	0.32764	0.35077	0.35808	0.29093	0.32616	0.29613	0.317	0.35452	0.3289	0.30622
1063.92	0.34343	0.32866	0.35203	0.35961	0.29194	0.32714	0.29699	0.31799	0.35605	0.33028	0.30751
1062.06	0.34457	0.32965	0.35315	0.36102	0.29289	0.32822	0.29781	0.31899	0.35748	0.33163	0.30872
1060.2	0.34532	0.3302	0.3538	0.36191	0.29351	0.32898	0.29835	0.31962	0.35854	0.33248	0.30951
1058.34	0.34528	0.32997	0.35372	0.36195	0.29356	0.32906	0.29842	0.31961	0.35898	0.33265	0.30963
1056.47	0.34436	0.32895	0.35285	0.36122	0.2928	0.32834	0.29782	0.31887	0.35859	0.33205	0.30896
1054.61	0.34264	0.32714	0.35113	0.35973	0.29112	0.32692	0.29643	0.31739	0.35739	0.33055	0.30744
1052.75	0.34025	0.3245	0.34851	0.35745	0.2887	0.3248	0.29432	0.31527	0.35542	0.32822	0.30524
1050.89	0.33717	0.32137	0.34523	0.35472	0.28579	0.32216	0.29176	0.31273	0.35294	0.32534	0.30263
1049.02	0.33427	0.31817	0.34176	0.35188	0.28267	0.31938	0.28908	0.3101	0.35029	0.32232	0.29992
1047.16	0.3315	0.31522	0.33856	0.34925	0.27987	0.31687	0.28661	0.30768	0.34786	0.31953	0.29744
1045.3	0.32893	0.31266	0.33576	0.34707	0.27745	0.31472	0.28448	0.3056	0.34584	0.31717	0.29533
1043.44	0.32681	0.31048	0.3333	0.34526	0.27517	0.31278	0.28254	0.30376	0.34411	0.31514	0.2935
1041.57	0.32472	0.3084	0.33103	0.34353	0.27303	0.31094	0.2807	0.30202	0.34249	0.31315	0.29172
1039.71	0.32263	0.30623	0.32884	0.34175	0.27093	0.30904	0.27889	0.30028	0.34087	0.31103	0.28981
1037.85	0.32072	0.30407	0.32665	0.3399	0.26883	0.30705	0.27706	0.29851	0.33917	0.30884	0.28774
1035.99	0.31903	0.3019	0.32456	0.33802	0.26681	0.30506	0.2752	0.29678	0.33746	0.30655	0.28555
1034.12	0.31707	0.29961	0.32242	0.33603	0.26469	0.30294	0.27322	0.29493	0.33559	0.30396	0.28317
1032.26	0.31439	0.29683	0.31976	0.33346	0.26206	0.30031	0.27083	0.29255	0.33314	0.30078	0.28032
1030.4	0.31102	0.2931	0.31619	0.32976	0.25867	0.29692	0.26761	0.28931	0.32966	0.29668	0.27666
1028.53	0.30617	0.2883	0.31149	0.32491	0.25434	0.29249	0.26344	0.28502	0.32495	0.29148	0.27205
1026.67	0.30019	0.28259	0.30575	0.319	0.24919	0.28695	0.25846	0.27971	0.31908	0.28534	0.26663
1024.81	0.29398	0.27623	0.29927	0.31217	0.24349	0.28071	0.25291	0.27371	0.31236	0.27856	0.26056
1022.95	0.2871	0.26945	0.29243	0.30491	0.23745	0.27408	0.24705	0.26734	0.30512	0.27143	0.25413
1021.08	0.27998	0.26264	0.28546	0.29763	0.2314	0.26737	0.2412	0.26084	0.29775	0.26428	0.24766
1019.22	0.27311	0.256	0.2786	0.29049	0.2255	0.26079	0.23543	0.25445	0.29051	0.25731	0.24133
1017.36	0.26645	0.24957	0.272	0.28351	0.21981	0.25435	0.22981	0.24824	0.28342	0.25061	0.23527
1015.5	0.25975	0.24336	0.26566	0.27672	0.21438	0.24805	0.22438	0.24216	0.27651	0.2442	0.22946
1013.63	0.25306	0.23735	0.25959	0.27017	0.20915	0.24194	0.21904	0.2362	0.26979	0.23807	0.22382
1011.77	0.24665	0.23152	0.25361	0.26371	0.20401	0.2359	0.21379	0.23028	0.26304	0.23209	0.21827
1009.91	0.24022	0.22576	0.24752	0.25718	0.19888	0.22984	0.20857	0.22428	0.25616	0.22616	0.21278
1008.05	0.23391	0.22004	0.2414	0.25056	0.19378	0.22382	0.2033	0.2182	0.24922	0.22029	0.20735
1006.18	0.2276	0.21435	0.23537	0.24395	0.18883	0.21791	0.19816	0.21221	0.24229	0.21447	0.20199
1004.32	0.22136	0.20883	0.22956	0.23749	0.18416	0.21216	0.19324	0.20644	0.23555	0.20876	0.19678
1002.46	0.21564	0.20371	0.22412	0.23139	0.17981	0.20679	0.18864	0.20104	0.22919	0.20337	0.19191
1000.6	0.21056	0.19923	0.21929	0.22585	0.17603	0.20201	0.18458	0.19622	0.22341	0.19861	0.18763
998.733	0.20627	0.19552	0.21518	0.22095	0.1729	0.19787	0.18117	0.19204	0.21833	0.19461	0.18394
996.87	0.20258	0.19244	0.21163	0.21662	0.17029	0.19429	0.17828	0.18834	0.21382	0.19121	0.18082
995.007	0.19938	0.18977	0.20854	0.2128	0.16803	0.1911	0.17569	0.18495	0.20971	0.1882	0.17804
993.145	0.19653	0.18739	0.20586	0.20934	0.16601	0.18825	0.17339	0.18186	0.20594	0.18551	0.17548
991.282	0.19418	0.18541	0.20362	0.20631	0.16438	0.18583	0.17145	0.17915	0.20265	0.18332	0.17327
989.42	0.19263	0.18408	0.20213	0.20404	0.16347	0.18403	0.17012	0.17696	0.20006	0.18198	0.17174
987.557	0.19214	0.18376	0.20168	0.2028	0.16354	0.18319	0.16963	0.17555	0.19847	0.1818	0.17126
985.694	0.1929	0.18456	0.2024	0.20273	0.16466	0.18351	0.17008	0.17514	0.19808	0.18296	0.17197
983.832	0.1945	0.18616	0.2041	0.20364	0.16647	0.1847	0.17119	0.17546	0.19869	0.18519	0.17358
981.969	0.19658	0.18785	0.206	0.20489	0.16811	0.186	0.1723	0.17593	0.19976	0.18754	0.17527
980.106	0.19773	0.18877	0.20722	0.20561	0.16889	0.18659	0.17272	0.17604	0.20038	0.18906	0.17618
978.244	0.19722	0.1885	0.20736	0.20524	0.1686	0.18609	0.17213	0.17551	0.19995	0.18917	0.176
976.381	0.19606	0.18732	0.20647	0.20392	0.16756	0.18476	0.17093	0.17445	0.19875	0.1881	0.17494
974.518	0.19435	0.18575	0.20506	0.20222	0.16646	0.18311	0.16969	0.17324	0.19731	0.18659	0.17357
972.656	0.19268	0.18432	0.20376	0.20055	0.16555	0.18166	0.16866	0.17216	0.19608	0.18522	0.17235
970.793	0.19159	0.18321	0.20272	0.19922	0.16487	0.18048	0.16781	0.17123	0.19525	0.18421	0.17141
968.931	0.19064	0.18225	0.20184	0.19822	0.16427	0.17937	0.16698	0.17044	0.19462	0.1835	0.17066
967.068	0.1895	0.1812	0.20081	0.19719	0.1634	0.17806	0.1659	0.16945	0.19385	0.18268	0.16984
965.205	0.18802	0.1799	0.19939	0.19582	0.16215	0.17648	0.16445	0.16808	0.19268	0.18151	0.16867
963.343	0.18626	0.17825	0.19757	0.19413	0.16053	0.17469	0.16277	0.16642	0.19109	0.18	0.16702
961.48	0.18414	0.17625	0.19539	0.19219	0.15855	0.17264	0.16088	0.16448	0.18906	0.17824	0.16511
959.617	0.18182	0.17398	0.19288	0.18996	0.15627	0.17035	0.15875	0.1623	0.18664	0.17616	0.163
957.755	0.17937	0.17138	0.18987	0.18736	0.15356	0.16783	0.15634	0.1599	0.18388	0.17366	0.16053
955.892	0.17633	0.16841	0.18639	0.18434	0.15049	0.16499	0.15372	0.15732	0.18072	0.17066	0.15766
954.03	0.17289	0.1652	0.1827	0.1811	0.14726	0.16207	0.15112	0.15475	0.17731	0.16735	0.15461
952.167	0.1697	0.16206	0.17903	0.17786	0.14404	0.15938	0.14874	0.15247	0.17407	0.16408	0.15172
950.304	0.16692	0.15931	0.17571	0.17497	0.14131	0.15708	0.14688	0.15059	0.17119	0.16112	0.14925
948.442	0.16478	0.1572	0.17303	0.17262	0.13934	0.15531	0.14557	0.14917	0.1688	0.15887	0.1474
946.579	0.16333	0.15602	0.17141	0.17106	0.13825	0.15427	0.14487	0.14833	0.16732	0.15771	0.14643
944.716	0.16352	0.15615	0.17133	0.1709	0.13847	0.15436	0.14514	0.1483	0.16718	0.15805	0.14673
942.854	0.16544	0.15801	0.17314	0.17251	0.1405	0.15604	0.1467	0.14949	0.16872	0.16044	0.14877
940.991	0.16943	0.16181	0.1769	0.17589	0.1443	0.15959	0.14971	0.15202	0.17206	0.16504	0.15273
939.128	0.1753	0.16673	0.18171	0.18027	0.14896	0.16426	0.1538	0.1554	0.17627	0.17088	0.15773
937.266	0.17971	0.17073	0.18557	0.18379	0.15258	0.16814	0.1573	0.15817	0.17958	0.17574	0.16187
935.403	0.18033	0.17169	0.1865	0.18453	0.15323	0.16917	0.15812	0.15866	0.18025	0.17727	0.16307
933.541	0.17758	0.16909	0.18387	0.18192	0.15061	0.16672	0.15573	0.15645	0.17765	0.17464	0.16056
931.678	0.17224	0.16415	0.17867	0.17698	0.14588	0.162	0.15143	0.15249	0.17278	0.16921	0.15557
929.815	0.16558	0.15864	0.17266	0.1713	0.14068	0.15676	0.14688	0.1482	0.16727	0.16306	0.15001
927.953	0.16037	0.15383	0.16718	0.16609	0.13614	0.15223	0.14304	0.14448	0.16229	0.15764	0.14519
926.09	0.15667	0.15026	0.16297	0.16203	0.1329	0.14882	0.1402	0.14165	0.1585	0.15352	0.14166
924.227	0.15395	0.148	0.1602	0.15928	0.13101	0.14659	0.1385	0.13983	0.15596	0.15081	0.1395
922.365	0.15283	0.14691	0.15868	0.15756	0.13016	0.14547	0.13782	0.13898	0.15441	0.14939	0.13853
920.502	0.15278	0.14677	0.15808	0.15674	0.13021	0.14516	0.13773	0.13884	0.15379	0.149	0.13853
918.64	0.15278	0.1472	0.1582	0.15664	0.13076	0.14543	0.13817	0.1391	0.1539	0.14934	0.13916
916.777	0.15292	0.14791	0.15881	0.157	0.13145	0.14609	0.13902	0.13964	0.15444	0.1501	0.14002
914.914	0.15327	0.14873	0.15952	0.15758	0.1323	0.14688	0.13986	0.14035	0.15513	0.15094	0.14095
913.052	0.15374	0.14956	0.16015	0.15825	0.13312	0.1476	0.14066	0.14108	0.1558	0.15177	0.14181
911.189	0.15477	0.15053	0.16089	0.1591	0.13391	0.14846	0.14164	0.14186	0.15657	0.15273	0.14279
909.326	0.15663	0.15209	0.16229	0.16044	0.13524	0.14999	0.14321	0.14319	0.15788	0.15439	0.14437
907.464	0.15935	0.1548	0.16481	0.16285	0.13774	0.15262	0.14589	0.14536	0.16016	0.15729	0.14695
905.601	0.16339	0.15894	0.16867	0.16659	0.1417	0.15668	0.14985	0.14845	0.1637	0.16181	0.15098
903.738	0.16921	0.1644	0.17398	0.1715	0.14697	0.16201	0.15486	0.15252	0.16853	0.16797	0.15638
901.876	0.17567	0.17046	0.18017	0.17718	0.15276	0.16774	0.16002	0.15702	0.17411	0.17492	0.16239
900.013	0.18127	0.1757	0.18592	0.18259	0.15758	0.17259	0.16392	0.16074	0.17923	0.18106	0.16748
898.151	0.18478	0.17885	0.18975	0.18631	0.16016	0.17532	0.16558	0.16259	0.18261	0.18473	0.17024
896.288	0.1858	0.17917	0.19076	0.18738	0.16001	0.17537	0.16489	0.16236	0.18346	0.18504	0.1701
894.425	0.18384	0.17684	0.18898	0.18567	0.15741	0.17308	0.16252	0.1605	0.1817	0.18231	0.16738
892.563	0.17972	0.17298	0.18516	0.18198	0.1534	0.16944	0.15942	0.1578	0.17816	0.17771	0.16332
890.7	0.17566	0.16872	0.18053	0.17753	0.14945	0.16567	0.15656	0.15508	0.17407	0.17271	0.15923
888.837	0.17138	0.16505	0.17626	0.17342	0.14636	0.16255	0.15441	0.15295	0.1704	0.16849	0.1558
886.975	0.16758	0.16229	0.17279	0.17027	0.14411	0.16038	0.15303	0.15145	0.16764	0.16542	0.1534
885.112	0.16547	0.16026	0.17026	0.16801	0.14266	0.15905	0.15229	0.15055	0.1658	0.16336	0.15187
883.25	0.1641	0.15898	0.16856	0.16643	0.14172	0.15828	0.15194	0.15013	0.16458	0.1621	0.15103
881.387	0.16256	0.15825	0.1673	0.16534	0.14103	0.15781	0.15189	0.14989	0.16361	0.16129	0.15063
879.524	0.16173	0.15785	0.16653	0.1646	0.14069	0.15745	0.152	0.14976	0.16292	0.16072	0.15031
877.662	0.16178	0.15781	0.16613	0.16412	0.14053	0.15737	0.15223	0.14985	0.16258	0.16041	0.15022
875.799	0.16091	0.15807	0.16595	0.16391	0.14072	0.15772	0.1528	0.15019	0.16256	0.16046	0.15049
873.936	0.16109	0.1587	0.16622	0.16421	0.14138	0.15836	0.15372	0.1508	0.16288	0.1609	0.1511
872.074	0.16243	0.15977	0.16711	0.16493	0.14237	0.15934	0.15495	0.15178	0.16351	0.16187	0.15207
870.211	0.16333	0.16113	0.16836	0.16601	0.14377	0.16066	0.15654	0.15315	0.16453	0.1633	0.15348
868.348	0.16474	0.1628	0.1699	0.16745	0.14556	0.16239	0.15835	0.15476	0.16608	0.16502	0.1552
866.486	0.16689	0.16473	0.17174	0.16905	0.14743	0.16434	0.16035	0.15652	0.16788	0.16701	0.15708
864.623	0.16913	0.16671	0.17368	0.17081	0.14919	0.16628	0.16237	0.15826	0.16981	0.16912	0.15904
862.761	0.17096	0.16867	0.17559	0.17258	0.15088	0.1681	0.16418	0.1599	0.17172	0.17108	0.16089
860.898	0.17248	0.17044	0.17726	0.17421	0.15242	0.16964	0.16579	0.16138	0.17327	0.1728	0.16254
859.035	0.1734	0.17174	0.17861	0.17556	0.15366	0.17095	0.16706	0.16259	0.17463	0.17418	0.16385
857.173	0.17374	0.17269	0.17971	0.1767	0.15457	0.17199	0.16796	0.16372	0.17581	0.17526	0.16478
855.31	0.17421	0.17361	0.18054	0.17761	0.15521	0.17266	0.16879	0.16462	0.17671	0.17598	0.16538
853.447	0.17569	0.17427	0.1811	0.17807	0.15557	0.17301	0.16943	0.16516	0.17714	0.17629	0.16566
851.585	0.17608	0.17443	0.18133	0.17823	0.15539	0.17319	0.16978	0.1655	0.17713	0.17631	0.1656
849.722	0.17533	0.17424	0.18109	0.17806	0.15495	0.17324	0.17014	0.16557	0.17693	0.17607	0.16521
847.859	0.1755	0.174	0.18066	0.17759	0.15464	0.17313	0.1705	0.16555	0.17661	0.17568	0.16476
845.997	0.17551	0.17388	0.18045	0.17729	0.15453	0.17317	0.171	0.16586	0.17637	0.1756	0.16464
844.134	0.17513	0.1741	0.18046	0.17725	0.1549	0.17359	0.17183	0.16629	0.17647	0.17578	0.16486
842.272	0.17647	0.17472	0.1807	0.17735	0.15553	0.17426	0.17275	0.16697	0.17678	0.17616	0.16518
840.409	0.17728	0.17541	0.1811	0.17776	0.15615	0.17505	0.17383	0.16799	0.17724	0.17684	0.16582
838.546	0.17688	0.1761	0.18169	0.17838	0.15679	0.176	0.17514	0.16896	0.17797	0.1777	0.16665
836.684	0.17789	0.17687	0.18239	0.17894	0.15751	0.17701	0.17641	0.17004	0.17882	0.17854	0.16745
834.821	0.17871	0.17774	0.18304	0.17961	0.15835	0.17791	0.17757	0.17107	0.1797	0.17936	0.16839
832.958	0.17865	0.1786	0.18353	0.18023	0.159	0.17872	0.17852	0.17177	0.18036	0.18026	0.16922
831.096	0.17907	0.17931	0.18389	0.18071	0.15957	0.1795	0.17935	0.17259	0.18076	0.18106	0.16994
829.233	0.18	0.17988	0.1842	0.18102	0.16017	0.18022	0.18018	0.17333	0.18111	0.18173	0.17061
827.371	0.18	0.18043	0.18439	0.18127	0.16078	0.18089	0.18093	0.17386	0.18153	0.18236	0.17127
825.508	0.17973	0.18099	0.18454	0.18146	0.16135	0.18146	0.18179	0.17439	0.1819	0.18293	0.17192
823.645	0.18068	0.18163	0.18495	0.18169	0.16202	0.18226	0.18284	0.17512	0.1823	0.18383	0.17272
821.783	0.18174	0.18261	0.18559	0.18221	0.16297	0.18331	0.184	0.176	0.18296	0.1849	0.17378
819.92	0.18259	0.18375	0.18649	0.18299	0.164	0.18447	0.18523	0.17694	0.18391	0.18598	0.17508
818.057	0.1843	0.18501	0.18747	0.18387	0.16518	0.18585	0.18654	0.17805	0.18495	0.18734	0.17652
816.195	0.18538	0.18644	0.18848	0.18501	0.16661	0.1873	0.18815	0.1793	0.18602	0.18889	0.17793
814.332	0.18567	0.18786	0.1896	0.18619	0.16798	0.18866	0.18968	0.18054	0.18725	0.19042	0.17943
812.469	0.18707	0.18911	0.19068	0.18705	0.16936	0.18986	0.19106	0.18167	0.18839	0.19184	0.18083
810.607	0.18879	0.19007	0.19155	0.18789	0.17058	0.19083	0.19243	0.18263	0.18925	0.19301	0.18188
808.744	0.1895	0.19067	0.19222	0.18848	0.17119	0.19166	0.19348	0.18333	0.18991	0.19378	0.18253
806.882	0.18934	0.19118	0.19269	0.18873	0.17149	0.19241	0.19446	0.18399	0.19021	0.19417	0.18293
805.019	0.19019	0.1918	0.19303	0.18893	0.17192	0.19315	0.19546	0.18474	0.19046	0.19452	0.18334
803.156	0.19103	0.1925	0.19357	0.18947	0.17258	0.19403	0.19655	0.18562	0.19109	0.19524	0.18412
801.294	0.19126	0.19382	0.19466	0.19062	0.1736	0.19531	0.19813	0.18699	0.19217	0.1965	0.18543
799.431	0.19293	0.19542	0.19589	0.19186	0.1752	0.19682	0.19997	0.18859	0.19345	0.19814	0.18705
797.568	0.19467	0.19661	0.19693	0.1929	0.17678	0.19829	0.20163	0.18987	0.19465	0.19964	0.18834
795.706	0.19471	0.19738	0.19751	0.19348	0.17757	0.19932	0.20276	0.19078	0.19544	0.20037	0.18878
793.843	0.19584	0.1982	0.19793	0.19396	0.17808	0.20006	0.20386	0.19182	0.19598	0.20093	0.18929
791.981	0.19809	0.19953	0.19901	0.19516	0.17899	0.20136	0.20551	0.19327	0.19695	0.20216	0.19059
790.118	0.19863	0.20122	0.20068	0.1968	0.1804	0.20326	0.20747	0.1951	0.19864	0.20391	0.19231
788.255	0.19999	0.20318	0.20259	0.19863	0.18216	0.20529	0.20946	0.19711	0.20067	0.20579	0.19418
786.393	0.20304	0.20532	0.20476	0.20079	0.18436	0.20744	0.21184	0.19919	0.20292	0.20787	0.19634
784.53	0.20622	0.20791	0.20738	0.2033	0.18687	0.2101	0.21452	0.20174	0.20556	0.21061	0.19886
782.667	0.20901	0.21078	0.20989	0.20589	0.1895	0.21296	0.2172	0.20444	0.2081	0.21366	0.20154
780.805	0.21006	0.21234	0.21107	0.20729	0.19106	0.21474	0.21926	0.20594	0.20948	0.21527	0.20311
778.942	0.21039	0.21238	0.21074	0.20724	0.19102	0.2151	0.21991	0.20624	0.20948	0.21524	0.20306
777.079	0.20983	0.21219	0.21017	0.20674	0.1907	0.21501	0.22002	0.2063	0.20904	0.21496	0.20279
775.217	0.20918	0.21243	0.21028	0.2067	0.191	0.21531	0.22089	0.20682	0.20908	0.21509	0.20319
773.354	0.21014	0.21324	0.21098	0.20724	0.19192	0.21638	0.2223	0.20791	0.20984	0.21587	0.20407
771.492	0.21119	0.21468	0.21231	0.20831	0.19331	0.21799	0.22398	0.20942	0.21127	0.21754	0.20548
769.629	0.21354	0.21652	0.21401	0.20998	0.19526	0.21993	0.22597	0.21129	0.21298	0.21946	0.20738
767.766	0.21685	0.21853	0.21593	0.21182	0.19717	0.22197	0.22804	0.2129	0.21476	0.22119	0.20931
765.904	0.21873	0.22023	0.21769	0.21328	0.19844	0.22359	0.22996	0.21431	0.21636	0.22264	0.21083
764.041	0.21969	0.22141	0.21873	0.2143	0.19963	0.22498	0.2315	0.21576	0.21753	0.22389	0.21212
762.178	0.22058	0.22254	0.2198	0.21526	0.20089	0.22635	0.2328	0.2171	0.21856	0.22515	0.2132
760.316	0.22207	0.22397	0.22129	0.21662	0.20218	0.22786	0.23463	0.21863	0.21994	0.22658	0.21451
758.453	0.22291	0.22584	0.22306	0.2183	0.20381	0.22971	0.23676	0.22034	0.22164	0.22826	0.2164
756.591	0.22476	0.22778	0.22496	0.22004	0.20561	0.23174	0.23855	0.22224	0.22337	0.23026	0.21814
754.728	0.22792	0.22949	0.22665	0.22171	0.20723	0.23358	0.24032	0.22428	0.2252	0.23223	0.21976
752.865	0.22988	0.23145	0.22833	0.2235	0.20904	0.23554	0.2425	0.22648	0.22704	0.23409	0.22149
751.003	0.23208	0.23376	0.2304	0.22583	0.21129	0.23772	0.24526	0.22886	0.22915	0.23625	0.2235
749.14	0.23528	0.2365	0.23307	0.22845	0.21345	0.2402	0.24796	0.23126	0.23165	0.23889	0.22596
747.277	0.237	0.23921	0.23586	0.2312	0.2156	0.24295	0.25038	0.23356	0.23415	0.24136	0.22859
745.415	0.23813	0.24162	0.23833	0.23383	0.21822	0.24544	0.253	0.23598	0.23679	0.24371	0.23107
743.552	0.24155	0.24391	0.24043	0.23605	0.22068	0.24765	0.25556	0.23842	0.2393	0.24603	0.23316
741.689	0.24435	0.24597	0.24267	0.23828	0.22279	0.24993	0.25798	0.24063	0.24141	0.24833	0.23547
739.827	0.24532	0.24807	0.24515	0.24039	0.22458	0.25231	0.26023	0.2427	0.24344	0.25098	0.23755
737.964	0.24872	0.2506	0.24727	0.24252	0.22668	0.2547	0.26247	0.24457	0.24566	0.25354	0.23961
736.102	0.25243	0.25322	0.24937	0.24478	0.22911	0.25679	0.26478	0.24653	0.24797	0.25587	0.24197
734.239	0.25484	0.25599	0.25224	0.24744	0.23148	0.2593	0.26734	0.24897	0.25052	0.25898	0.24462
732.376	0.25775	0.25919	0.25552	0.25073	0.23442	0.26277	0.27039	0.25177	0.25387	0.26266	0.24795
730.514	0.26158	0.26298	0.25948	0.25457	0.2383	0.26666	0.27408	0.25528	0.25811	0.26669	0.25179
728.651	0.26575	0.26731	0.26434	0.25874	0.2423	0.27063	0.27784	0.25933	0.26241	0.27143	0.25604
726.788	0.27033	0.27211	0.26924	0.26329	0.24646	0.27491	0.2818	0.26329	0.26678	0.27655	0.26074
724.926	0.27582	0.2763	0.27349	0.26769	0.2505	0.27931	0.28598	0.26699	0.27121	0.28098	0.26477
723.063	0.28031	0.2797	0.27711	0.27128	0.254	0.28339	0.28956	0.27026	0.27525	0.2845	0.26806
721.2	0.28242	0.28246	0.27953	0.27398	0.25655	0.28614	0.29214	0.27267	0.27802	0.28754	0.2708
719.338	0.2836	0.28471	0.28126	0.2764	0.25787	0.28803	0.29418	0.27482	0.27991	0.28953	0.27267
717.475	0.28508	0.28632	0.28311	0.27837	0.25919	0.28987	0.29631	0.27696	0.2816	0.29096	0.27431
715.613	0.28612	0.2875	0.28452	0.2796	0.26082	0.29128	0.29831	0.27903	0.28298	0.29238	0.27575
713.75	0.28801	0.28922	0.28604	0.28105	0.26241	0.29291	0.30008	0.28098	0.2845	0.29382	0.27725
711.887	0.29249	0.29151	0.28822	0.28311	0.26493	0.29534	0.30223	0.28299	0.28666	0.29596	0.27915
710.025	0.29626	0.29376	0.29057	0.28551	0.26765	0.29797	0.30482	0.28565	0.28954	0.29842	0.2814
708.162	0.2998	0.29684	0.29322	0.28872	0.26949	0.30097	0.30779	0.28899	0.29255	0.30088	0.28407
706.299	0.30286	0.30038	0.29639	0.29205	0.27221	0.30422	0.31115	0.29264	0.29558	0.30367	0.28698
704.437	0.30381	0.3032	0.30002	0.29543	0.27505	0.30773	0.31442	0.29627	0.29891	0.30663	0.28993
702.574	0.3067	0.30601	0.30284	0.29865	0.2773	0.31079	0.31702	0.29914	0.30217	0.30922	0.29252
700.712	0.3095	0.30891	0.30482	0.30087	0.2802	0.31296	0.31968	0.30122	0.30483	0.31167	0.29504
698.849	0.31055	0.31071	0.30623	0.30233	0.28195	0.31457	0.322	0.30268	0.30657	0.31364	0.29665
696.986	0.31113	0.31155	0.30763	0.30318	0.28282	0.31605	0.32346	0.30385	0.30801	0.31448	0.2975
695.124	0.31278	0.31223	0.30856	0.30338	0.2837	0.31716	0.32469	0.30467	0.30867	0.31544	0.29856
693.261	0.31465	0.31298	0.30933	0.30387	0.28438	0.31807	0.32607	0.30551	0.30922	0.31702	0.29983
691.398	0.31326	0.31353	0.31028	0.30502	0.28562	0.31885	0.32719	0.30641	0.31027	0.31772	0.30081
689.536	0.31434	0.31496	0.31097	0.30623	0.28728	0.31987	0.32881	0.30789	0.31159	0.31896	0.30247
687.673	0.31622	0.31715	0.31231	0.30785	0.28798	0.32164	0.33031	0.30975	0.31315	0.3211	0.30418
685.81	0.3172	0.31939	0.31466	0.30976	0.28964	0.32396	0.332	0.31146	0.31478	0.32324	0.30597
683.948	0.32053	0.32127	0.31658	0.31149	0.29236	0.32614	0.33447	0.31343	0.31643	0.32493	0.30825
682.085	0.32237	0.32332	0.31795	0.31341	0.29403	0.32792	0.33678	0.31561	0.31829	0.32703	0.30999
680.223	0.32345	0.32528	0.3196	0.31495	0.29511	0.32943	0.33905	0.31738	0.32013	0.32952	0.31164
678.36	0.32687	0.32704	0.32193	0.3169	0.29779	0.33162	0.34131	0.319	0.32251	0.33134	0.31337
676.497	0.32736	0.32925	0.32441	0.31935	0.30002	0.33452	0.3431	0.32086	0.32533	0.33321	0.31566
674.635	0.33062	0.33175	0.32645	0.32167	0.30248	0.33712	0.34549	0.3235	0.32787	0.33577	0.31846
672.772	0.3371	0.33559	0.32967	0.32488	0.3055	0.33973	0.34938	0.32721	0.33088	0.33941	0.32131
670.909	0.33917	0.34157	0.33301	0.32862	0.30997	0.34284	0.35304	0.33033	0.3353	0.34335	0.32478
669.047	0.34165	0.33919	0.33115	0.32656	0.31014	0.34235	0.35077	0.32882	0.33344	0.34134	0.32349
667.184	0.33921	0.33828	0.33352	0.32841	0.3094	0.34398	0.35265	0.33037	0.33375	0.34312	0.32581
665.322	0.34067	0.34267	0.33781	0.33322	0.31432	0.34736	0.35681	0.3341	0.3379	0.34742	0.33018
663.459	0.34869	0.34468	0.34066	0.33535	0.31575	0.34971	0.35931	0.33644	0.34041	0.34935	0.33095
661.596	0.34857	0.34755	0.34319	0.33707	0.31706	0.35225	0.3625	0.33874	0.34302	0.35209	0.33292
659.734	0.34697	0.34966	0.34376	0.33871	0.31904	0.35421	0.36494	0.34046	0.34437	0.35421	0.33462
657.871	0.35277	0.35004	0.34508	0.3402	0.32004	0.35563	0.36707	0.34208	0.34576	0.3557	0.33625
656.008	0.35107	0.35235	0.34701	0.34217	0.32209	0.35703	0.36831	0.34468	0.3482	0.35836	0.33917
654.146	0.35119	0.3548	0.34868	0.34355	0.32417	0.35981	0.36983	0.34613	0.3509	0.36036	0.34166
652.283	0.36098	0.35676	0.35089	0.34471	0.32742	0.36199	0.37214	0.34672	0.35326	0.36143	0.34364

## Sheet: Plan2
Table S1. FTIR spectroscopy data for the surviving S. aureus after 12 hours of the treatment cycle of the PDI, AMO, ERY and GEN monotherapies and the combined treatments sequentially every 6 hours (PDI/ANTB) and switching every 6 hours PDI and the antibiotics (switch.ANTB). Data are the mean of triplicates and are not normalized.
